# Supplementary material for: The Effect of Indigenous Cultivable Microorganism Inoculation on Soil Microecology During Restoration of Obstructed Soils
Source: Microorganisms. 2026 Mar 30;14(4):784. doi: 10.3390/microorganisms14040784 (PMC13118302; doi:10.3390/microorganisms14040784)
Supplement: Supplementary file 1 [file microorganisms-14-00784-s001.zip]

Archive with 3 entries (3 files):
- Supplementary Information.pdf
- Table S2.xlsx
- Table S4.xlsx
