# Supplementary material for: The Effect of Indigenous Cultivable Microorganism Inoculation on Soil Microecology During Restoration of Obstructed Soils
Source: Microorganisms. 2026 Mar 30;14(4):784. doi: 10.3390/microorganisms14040784 (PMC13118302; doi:10.3390/microorganisms14040784)
Supplement: Supplementary file 1 [file microorganisms-14-00784-s001.zip › Table S2.xlsx]

## Sheet: 16S
ID	MIC	Kingdom	Phylun	Class	Order	Family	Genus	Species
OTU_1000	0.000102417	k__Bacteria	p__Acidobacteria	c__Subgroup_6	o__unidentified	f__unidentified	g__unidentified	s__unidentified
OTU_1001	0.000102417	k__Bacteria	p__Gemmatimonadetes	c__S0134_terrestrial_group	o__unidentified	f__unidentified	g__unidentified	s__unidentified
OTU_1002	3.4139e-05	k__Bacteria	p__Proteobacteria	c__Deltaproteobacteria	o__Myxococcales	f__Haliangiaceae	g__Haliangium	s__unidentified
OTU_1005	0.000238973	k__Bacteria	p__Acidobacteria	c__Subgroup_6	o__unidentified	f__unidentified	g__unidentified	s__unidentified
OTU_1006	0.000136556	k__Bacteria	p__Gemmatimonadetes	c__Gemmatimonadetes	o__Gemmatimonadales	f__Gemmatimonadaceae	g__unidentified	s__unidentified
OTU_1008	6.8278e-05	k__Bacteria	p__Acidobacteria	c__AT-s3-28	o__unidentified	f__unidentified	g__unidentified	s__unidentified
OTU_101	0.00334562	k__Bacteria	p__Acidobacteria	c__Subgroup_17	o__unidentified	f__unidentified	g__unidentified	s__unidentified
OTU_1010	3.4139e-05	k__Bacteria	p__Acidobacteria	c__Subgroup_6	o__unidentified	f__unidentified	g__unidentified	s__unidentified
OTU_1011	0.000170695	k__Bacteria	p__Acidobacteria	c__Subgroup_6	o__unidentified	f__unidentified	g__unidentified	s__unidentified
OTU_1012	0.000136556	k__Bacteria	p__Acidobacteria	c__Subgroup_6	o__unidentified	f__unidentified	g__unidentified	s__unidentified
OTU_1013	0.000136556	k__Bacteria	p__Gemmatimonadetes	c__S0134_terrestrial_group	o__unidentified	f__unidentified	g__unidentified	s__unidentified
OTU_1015	6.8278e-05	k__Bacteria	p__Proteobacteria	c__Deltaproteobacteria	o__Desulfurellales	f__Desulfurellaceae	g__H16	s__unidentified
OTU_1016	3.4139e-05	k__Bacteria	p__Acidobacteria	c__Subgroup_6	o__unidentified	f__unidentified	g__unidentified	s__unidentified
OTU_1018	0.000136556	k__Bacteria	p__Proteobacteria	c__Deltaproteobacteria	o__Desulfurellales	f__Desulfurellaceae	g__H16	s__unidentified
OTU_1019	0.000375529	k__Bacteria	p__Acidobacteria	c__Subgroup_6	o__unidentified	f__unidentified	g__unidentified	s__unidentified
OTU_102	0.00129728	k__Bacteria	p__Acidobacteria	c__Holophagae	o__Subgroup_7	f__unidentified	g__unidentified	s__unidentified
OTU_1020	0.000614502	k__Bacteria	p__Proteobacteria	c__Gammaproteobacteria	o__Xanthomonadales	f__unidentified	g__unidentified	s__unidentified
OTU_1021	3.4139e-05	k__Bacteria	p__Verrucomicrobia	c__Spartobacteria	o__Chthoniobacterales	f__Chthoniobacteraceae	g__Chthoniobacter	s__unidentified
OTU_1023	3.4139e-05	k__Bacteria	p__Latescibacteria	c__unidentified	o__unidentified	f__unidentified	g__unidentified	s__unidentified
OTU_1025	6.8278e-05	k__Bacteria	p__Gemmatimonadetes	c__BD2-11_terrestrial_group	o__unidentified	f__unidentified	g__unidentified	s__unidentified
OTU_1027	3.4139e-05	k__Bacteria	p__Acidobacteria	c__Subgroup_17	o__unidentified	f__unidentified	g__unidentified	s__unidentified
OTU_1028	3.4139e-05	k__Bacteria	p__Proteobacteria	c__Deltaproteobacteria	o__Desulfurellales	f__Desulfurellaceae	g__H16	s__unidentified
OTU_1029	6.8278e-05	k__Bacteria	p__Acidobacteria	c__Subgroup_17	o__unidentified	f__unidentified	g__unidentified	s__unidentified
OTU_1031	0.000102417	k__Bacteria	p__Acidobacteria	c__Subgroup_6	o__unidentified	f__unidentified	g__unidentified	s__unidentified
OTU_1032	0.000170695	k__Bacteria	p__Acidobacteria	c__Subgroup_6	o__unidentified	f__unidentified	g__unidentified	s__unidentified
OTU_1033	6.8278e-05	k__Bacteria	p__Latescibacteria	c__unidentified	o__unidentified	f__unidentified	g__unidentified	s__unidentified
OTU_1035	3.4139e-05	k__Bacteria	p__Latescibacteria	c__unidentified	o__unidentified	f__unidentified	g__unidentified	s__unidentified
OTU_1036	3.4139e-05	k__Bacteria	p__Acidobacteria	c__AT-s3-28	o__unidentified	f__unidentified	g__unidentified	s__unidentified
OTU_104	0.00184351	k__Bacteria	p__Nitrospirae	c__Nitrospira	o__Nitrospirales	f__0319-6A21	g__unidentified	s__unidentified
OTU_105	0.00174109	k__Bacteria	p__Nitrospirae	c__Nitrospira	o__Nitrospirales	f__0319-6A21	g__unidentified	s__unidentified
OTU_1052	3.4139e-05	k__Bacteria	p__Bacteroidetes	c__Sphingobacteriia	o__Sphingobacteriales	f__Sphingobacteriaceae	g__Mucilaginibacter	s__unidentified
OTU_1053	3.4139e-05	k__Bacteria	p__Proteobacteria	c__Deltaproteobacteria	o__Oligoflexales	f__0319-6G20	g__unidentified	s__unidentified
OTU_1055	0.000375529	k__Bacteria	p__Acidobacteria	c__Subgroup_6	o__unidentified	f__unidentified	g__unidentified	s__unidentified
OTU_1057	0.000102417	k__Bacteria	p__Acidobacteria	c__Subgroup_6	o__unidentified	f__unidentified	g__unidentified	s__unidentified
OTU_1058	0.000102417	k__Bacteria	p__Actinobacteria	c__Thermoleophilia	o__Solirubrobacterales	f__Elev-16S-1332	g__unidentified	s__unidentified
OTU_106	6.8278e-05	k__Bacteria	p__Acidobacteria	c__Subgroup_17	o__unidentified	f__unidentified	g__unidentified	s__unidentified
OTU_107	0.000716919	k__Bacteria	p__Acidobacteria	c__Subgroup_6	o__unidentified	f__unidentified	g__unidentified	s__unidentified
OTU_108	6.8278e-05	k__Bacteria	p__Acidobacteria	c__Subgroup_6	o__unidentified	f__unidentified	g__unidentified	s__unidentified
OTU_1083	0.000170695	k__Bacteria	p__Firmicutes	c__Bacilli	o__Bacillales	f__Planococcaceae	g__Lysinibacillus	s__unidentified
OTU_1085	0.000102417	k__Bacteria	p__Proteobacteria	c__Betaproteobacteria	o__Nitrosomonadales	f__Nitrosomonadaceae	g__unidentified	s__unidentified
OTU_109	0.000307251	k__Bacteria	p__Latescibacteria	c__unidentified	o__unidentified	f__unidentified	g__unidentified	s__unidentified
OTU_1091	0.00109245	k__Bacteria	p__Proteobacteria	c__Betaproteobacteria	o__TRA3-20	f__unidentified	g__unidentified	s__unidentified
OTU_1092	0.00102417	k__Bacteria	p__Proteobacteria	c__Betaproteobacteria	o__Burkholderiales	f__Comamonadaceae
OTU_1094	0.00109245	k__Bacteria	p__Acidobacteria	c__Subgroup_6	o__unidentified	f__unidentified	g__unidentified	s__unidentified
OTU_1095	0.000409668	k__Bacteria	p__Actinobacteria	c__Thermoleophilia	o__Solirubrobacterales	f__Gsoil-1167	g__unidentified	s__unidentified
OTU_1096	0.000273112	k__Bacteria	p__Proteobacteria	c__Gammaproteobacteria	o__Xanthomonadales	f__Xanthomonadaceae	g__Rhodanobacter	s__unidentified
OTU_1097	0.00034139	k__Bacteria	p__Acidobacteria	c__Holophagae	o__Subgroup_10	f__ABS-19	g__unidentified	s__unidentified
OTU_1099	0.000375529	k__Bacteria	p__Acidobacteria	c__Subgroup_6	o__unidentified	f__unidentified	g__unidentified	s__unidentified
OTU_110	0.000238973	k__Bacteria	p__Acidobacteria	c__Subgroup_6	o__unidentified	f__unidentified	g__unidentified	s__unidentified
OTU_1100	0.000751058	k__Bacteria	p__Proteobacteria	c__Betaproteobacteria	o__TRA3-20	f__unidentified	g__unidentified	s__unidentified
OTU_1101	0.000273112	k__Bacteria	p__Actinobacteria	c__Thermoleophilia	o__Solirubrobacterales	f__Elev-16S-1332	g__unidentified	s__unidentified
OTU_1102	0.00163867	k__Bacteria	p__Acidobacteria	c__Holophagae	o__Subgroup_7	f__unidentified	g__unidentified	s__unidentified
OTU_1103	3.4139e-05	k__Bacteria	p__Proteobacteria	c__Deltaproteobacteria	o__Myxococcales	f__Haliangiaceae	g__Haliangium	s__unidentified
OTU_1104	0.000375529	k__Bacteria	p__Bacteroidetes	c__Sphingobacteriia	o__Sphingobacteriales	f__Chitinophagaceae	g__Parafilimonas	s__unidentified
OTU_1105	0.00034139	k__Bacteria	p__Bacteroidetes	c__Sphingobacteriia	o__Sphingobacteriales	f__Chitinophagaceae	g__unidentified	s__unidentified
OTU_1106	0.000102417	k__Bacteria	p__Bacteroidetes	c__Sphingobacteriia	o__Sphingobacteriales	f__Chitinophagaceae	g__unidentified	s__unidentified
OTU_1107	0.00068278	k__Bacteria	p__Proteobacteria	c__Gammaproteobacteria	o__Xanthomonadales	f__Xanthomonadaceae
OTU_1108	3.4139e-05	k__Bacteria	p__Actinobacteria	c__Thermoleophilia	o__Solirubrobacterales
OTU_1109	3.4139e-05	k__Bacteria	p__Proteobacteria	c__Gammaproteobacteria	o__Legionellales	f__Coxiellaceae	g__Aquicella	s__unidentified
OTU_111	0.000273112	k__Bacteria	p__Acidobacteria	c__Subgroup_6	o__unidentified	f__unidentified	g__unidentified	s__unidentified
OTU_1110	6.8278e-05	k__Bacteria	p__Proteobacteria	c__Gammaproteobacteria	o__Xanthomonadales	f__Xanthomonadaceae	g__Rhodanobacter	s__unidentified
OTU_1111	0.000204834	k__Bacteria	p__Proteobacteria	c__Gammaproteobacteria	o__Xanthomonadales	f__Xanthomonadaceae	g__Luteimonas	s__unidentified
OTU_1114	0.000512085	k__Bacteria	p__Bacteroidetes	c__Sphingobacteriia	o__Sphingobacteriales	f__Chitinophagaceae	g__Flavisolibacter	s__unidentified
OTU_1117	6.8278e-05	k__Bacteria	p__Proteobacteria	c__Betaproteobacteria	o__Burkholderiales	f__Oxalobacteraceae
OTU_1119	3.4139e-05	k__Bacteria	p__Proteobacteria	c__Betaproteobacteria	o__Burkholderiales	f__Oxalobacteraceae	g__Paucimonas	s__unidentified
OTU_112	0.00221904	k__Bacteria	p__Acidobacteria	c__Holophagae	o__Subgroup_7	f__unidentified	g__unidentified	s__unidentified
OTU_1120	0.000819336	k__Bacteria	p__Proteobacteria	c__Betaproteobacteria	o__Nitrosomonadales	f__Nitrosomonadaceae	g__unidentified	s__unidentified
OTU_1121	0.000170695	k__Bacteria	p__Proteobacteria	c__Betaproteobacteria	o__Burkholderiales	f__Oxalobacteraceae	g__Massilia	s__unidentified
OTU_1122	0.000102417	k__Bacteria	p__Proteobacteria	c__Betaproteobacteria	o__SC-I-84	f__unidentified	g__unidentified	s__unidentified
OTU_1123	0.00034139	k__Bacteria	p__Proteobacteria	c__Betaproteobacteria	o__SC-I-84	f__unidentified	g__unidentified	s__unidentified
OTU_1128	3.4139e-05	k__Bacteria	p__Bacteroidetes	c__Sphingobacteriia	o__Sphingobacteriales	f__Chitinophagaceae	g__Niastella	s__unidentified
OTU_1130	3.4139e-05	k__Bacteria	p__Actinobacteria	c__Thermoleophilia	o__Solirubrobacterales	f__Parviterribacteraceae	g__Parviterribacter	s__unidentified
OTU_1131	0.000170695	k__Bacteria	p__Gemmatimonadetes	c__Gemmatimonadetes	o__Gemmatimonadales	f__Gemmatimonadaceae	g__Gemmatimonas	s__unidentified
OTU_1135	3.4139e-05	k__Bacteria	p__Actinobacteria	c__Thermoleophilia	o__Solirubrobacterales	f__Elev-16S-1332	g__unidentified	s__unidentified
OTU_1136	0.000102417	k__Bacteria	p__Proteobacteria	c__Gammaproteobacteria	o__Cellvibrionales	f__Cellvibrionaceae	g__Cellvibrio	s__unidentified
OTU_1138	0.000887614	k__Bacteria	p__Proteobacteria	c__Betaproteobacteria	o__Nitrosomonadales	f__Nitrosomonadaceae	g__unidentified	s__unidentified
OTU_1139	0.000136556	k__Bacteria	p__Actinobacteria	c__Thermoleophilia	o__Solirubrobacterales	f__Elev-16S-1332	g__unidentified	s__unidentified
OTU_114	0.000102417	k__Bacteria	p__Acidobacteria	c__Subgroup_17	o__unidentified	f__unidentified	g__unidentified	s__unidentified
OTU_1140	0.00105831	k__Bacteria	p__Proteobacteria	c__Betaproteobacteria	o__Nitrosomonadales	f__Nitrosomonadaceae	g__unidentified	s__unidentified
OTU_1141	0.00119487	k__Bacteria	p__Actinobacteria	c__Thermoleophilia	o__Solirubrobacterales	f__FFCH13075	g__unidentified	s__unidentified
OTU_1142	0.000785197	k__Bacteria	p__Acidobacteria	c__Holophagae	o__Subgroup_7	f__unidentified	g__unidentified	s__unidentified
OTU_1145	0.00034139	k__Bacteria	p__Proteobacteria	c__Betaproteobacteria	o__SC-I-84	f__unidentified	g__unidentified	s__unidentified
OTU_115	0.000375529	k__Bacteria	p__Latescibacteria	c__unidentified	o__unidentified	f__unidentified	g__unidentified	s__unidentified
OTU_1151	0.000512085	k__Bacteria	p__Bacteroidetes	c__Sphingobacteriia	o__Sphingobacteriales	f__Chitinophagaceae	g__Flavisolibacter	s__unidentified
OTU_1155	0.000136556	k__Bacteria	p__Proteobacteria	c__Gammaproteobacteria	o__Xanthomonadales	f__Xanthomonadaceae	g__Rhodanobacter	s__unidentified
OTU_1161	0.000102417	k__Bacteria	p__Proteobacteria	c__Betaproteobacteria	o__Nitrosomonadales	f__Nitrosomonadaceae	g__unidentified	s__unidentified
OTU_1164	0.00126314	k__Bacteria	p__Gemmatimonadetes	c__Gemmatimonadetes	o__Gemmatimonadales	f__Gemmatimonadaceae	g__Gemmatimonas	s__unidentified
OTU_1166	0.000102417	k__Bacteria	p__Actinobacteria	c__Thermoleophilia	o__Solirubrobacterales	f__Gsoil-1167	g__unidentified	s__unidentified
OTU_1167	6.8278e-05	k__Bacteria	p__Proteobacteria	c__Betaproteobacteria	o__SC-I-84	f__unidentified	g__unidentified	s__unidentified
OTU_1168	0.000443807	k__Bacteria	p__Proteobacteria	c__Gammaproteobacteria	o__Xanthomonadales	f__Xanthomonadales_Incertae_Sedis	g__unidentified	s__unidentified
OTU_1169	0.000136556	k__Bacteria	p__Proteobacteria	c__Betaproteobacteria	o__SC-I-84	f__unidentified	g__unidentified	s__unidentified
OTU_117	0.000307251	k__Bacteria	p__Acidobacteria	c__Subgroup_6	o__unidentified	f__unidentified	g__unidentified	s__unidentified
OTU_1172	0.000614502	k__Bacteria	p__Actinobacteria	c__Thermoleophilia	o__Gaiellales	f__unidentified	g__unidentified	s__unidentified
OTU_1175	6.8278e-05	k__Bacteria	p__Proteobacteria	c__Betaproteobacteria	o__Burkholderiales	f__Oxalobacteraceae
OTU_1177	0.000512085	k__Bacteria	p__Firmicutes	c__Bacilli	o__Bacillales	f__Bacillaceae	g__Bacillus
OTU_1178	6.8278e-05	k__Bacteria	p__Proteobacteria	c__Betaproteobacteria	o__TRA3-20	f__unidentified	g__unidentified	s__unidentified
OTU_118	0.000102417	k__Bacteria	p__Acidobacteria	c__Subgroup_6	o__unidentified	f__unidentified	g__unidentified	s__unidentified
OTU_1180	0.000204834	k__Bacteria	p__Bacteroidetes	c__Sphingobacteriia	o__Sphingobacteriales	f__Chitinophagaceae	g__Segetibacter	s__unidentified
OTU_1181	3.4139e-05	k__Bacteria	p__Proteobacteria	c__Betaproteobacteria	o__SC-I-84	f__unidentified	g__unidentified	s__unidentified
OTU_1183	3.4139e-05	k__Bacteria	p__Proteobacteria	c__Gammaproteobacteria	o__Legionellales	f__Coxiellaceae	g__Aquicella	s__unidentified
OTU_1186	0.000273112	k__Bacteria	p__Acidobacteria	c__Holophagae	o__Subgroup_7	f__unidentified	g__unidentified	s__unidentified
OTU_1189	3.4139e-05	k__Bacteria	p__Verrucomicrobia	c__Spartobacteria	o__Chthoniobacterales	f__Chthoniobacteraceae	g__Chthoniobacter	s__unidentified
OTU_119	0.000273112	k__Bacteria	p__Acidobacteria	c__Subgroup_6	o__unidentified	f__unidentified	g__unidentified	s__unidentified
OTU_1193	3.4139e-05	k__Bacteria	p__Proteobacteria	c__Betaproteobacteria	o__Burkholderiales	f__Oxalobacteraceae
OTU_1196	3.4139e-05	k__Bacteria	p__Proteobacteria	c__Deltaproteobacteria	o__Myxococcales	f__Archangiaceae	g__Anaeromyxobacter	s__unidentified
OTU_1197	0.000204834	k__Bacteria	p__Proteobacteria	c__Betaproteobacteria	o__Burkholderiales	f__Comamonadaceae
OTU_1198	3.4139e-05	k__Bacteria	p__Actinobacteria	c__Thermoleophilia	o__Solirubrobacterales	f__unidentified	g__unidentified	s__unidentified
OTU_12	0.00068278	k__Bacteria	p__Gemmatimonadetes	c__Gemmatimonadetes	o__Gemmatimonadales	f__Gemmatimonadaceae	g__unidentified	s__unidentified
OTU_120	0.000273112	k__Bacteria	p__Gemmatimonadetes	c__S0134_terrestrial_group	o__unidentified	f__unidentified	g__unidentified	s__unidentified
OTU_1200	6.8278e-05	k__Bacteria	p__Actinobacteria	c__Thermoleophilia	o__Solirubrobacterales	f__Elev-16S-1332	g__unidentified	s__unidentified
OTU_1203	0.000375529	k__Bacteria	p__Proteobacteria	c__Gammaproteobacteria	o__Xanthomonadales	f__Xanthomonadaceae	g__Lysobacter	s__unidentified
OTU_1204	0.000443807	k__Bacteria	p__Acidobacteria	c__Holophagae	o__Subgroup_7	f__unidentified	g__unidentified	s__unidentified
OTU_1206	6.8278e-05	k__Bacteria	p__Actinobacteria	c__Thermoleophilia	o__Solirubrobacterales	f__Patulibacteraceae	g__Patulibacter	s__unidentified
OTU_1208	0.000136556	k__Bacteria	p__Acidobacteria	c__Holophagae	o__Subgroup_10	f__Sva0725	g__unidentified	s__unidentified
OTU_1209	6.8278e-05	k__Bacteria	p__Proteobacteria	c__Gammaproteobacteria	o__Xanthomonadales	f__Xanthomonadaceae	g__Arenimonas	s__unidentified
OTU_1213	0.000102417	k__Bacteria	p__Actinobacteria	c__Thermoleophilia	o__Solirubrobacterales	f__Elev-16S-1332	g__unidentified	s__unidentified
OTU_1216	3.4139e-05	k__Bacteria	p__Firmicutes	c__Bacilli	o__Bacillales	f__Bacillaceae	g__Terribacillus	s__unidentified
OTU_1219	0.000477946	k__Bacteria	p__Proteobacteria	c__Betaproteobacteria	o__Burkholderiales	f__Comamonadaceae	g__Rhizobacter	s__unidentified
OTU_122	0.000102417	k__Bacteria	p__Acidobacteria	c__Subgroup_6	o__unidentified	f__unidentified	g__unidentified	s__unidentified
OTU_1220	0.000170695	k__Bacteria	p__Acidobacteria	c__Holophagae	o__Subgroup_10	f__ABS-19	g__unidentified	s__unidentified
OTU_1226	0.000204834	k__Bacteria	p__Proteobacteria	c__Gammaproteobacteria	o__Xanthomonadales	f__Xanthomonadaceae
OTU_1231	0.000170695	k__Bacteria	p__Proteobacteria	c__Betaproteobacteria	o__Nitrosomonadales	f__Nitrosomonadaceae	g__unidentified	s__unidentified
OTU_1235	3.4139e-05	k__Bacteria	p__Bacteroidetes	c__Sphingobacteriia	o__Sphingobacteriales	f__Chitinophagaceae	g__unidentified	s__unidentified
OTU_1236	6.8278e-05	k__Bacteria	p__Firmicutes	c__Bacilli	o__Bacillales	f__Bacillaceae	g__Bacillus
OTU_1237	0.000102417	k__Bacteria	p__Actinobacteria	c__Thermoleophilia	o__Solirubrobacterales	f__0319-6M6	g__unidentified	s__unidentified
OTU_1238	3.4139e-05	k__Bacteria	p__Proteobacteria	c__Betaproteobacteria	o__Nitrosomonadales	f__Nitrosomonadaceae	g__unidentified	s__unidentified
OTU_1239	6.8278e-05	k__Bacteria	p__Proteobacteria	c__Deltaproteobacteria	o__Bdellovibrionales	f__Bdellovibrionaceae	g__Bdellovibrio	s__unidentified
OTU_124	0.000204834	k__Bacteria	p__Proteobacteria	c__Deltaproteobacteria	o__Desulfurellales	f__Desulfurellaceae	g__H16	s__unidentified
OTU_1240	3.4139e-05	k__Bacteria	p__Proteobacteria	c__Gammaproteobacteria	o__Enterobacteriales	f__Enterobacteriaceae	g__Yersinia	s__unidentified
OTU_1243	3.4139e-05	k__Bacteria	p__Proteobacteria	c__Betaproteobacteria	o__Burkholderiales	f__Oxalobacteraceae	g__Herminiimonas	s__unidentified
OTU_1244	6.8278e-05	k__Bacteria	p__Proteobacteria	c__Gammaproteobacteria	o__Legionellales	f__Coxiellaceae	g__Aquicella	s__unidentified
OTU_1247	0.000170695	k__Bacteria	p__Proteobacteria	c__Gammaproteobacteria	o__Xanthomonadales	f__unidentified	g__unidentified	s__unidentified
OTU_1248	0.000102417	k__Bacteria	p__Firmicutes	c__Bacilli	o__Bacillales	f__Planococcaceae	g__Domibacillus	s__unidentified
OTU_1249	3.4139e-05	k__Bacteria	p__Proteobacteria	c__Gammaproteobacteria	o__KI89A_clade	f__unidentified	g__unidentified	s__unidentified
OTU_1250	0.000477946	k__Bacteria	p__Proteobacteria	c__Betaproteobacteria	o__SC-I-84	f__unidentified	g__unidentified	s__unidentified
OTU_1252	6.8278e-05	k__Bacteria	p__Bacteroidetes	c__Sphingobacteriia	o__Sphingobacteriales	f__Chitinophagaceae	g__unidentified	s__unidentified
OTU_1253	0.00034139	k__Bacteria	p__Bacteroidetes	c__Sphingobacteriia	o__Sphingobacteriales	f__Chitinophagaceae	g__unidentified	s__unidentified
OTU_1254	0.000136556	k__Bacteria	p__Proteobacteria	c__Deltaproteobacteria	o__Myxococcales	f__Haliangiaceae	g__Haliangium	s__unidentified
OTU_1265	0.000102417	k__Bacteria	p__Proteobacteria	c__Gammaproteobacteria	o__Xanthomonadales	f__Xanthomonadales_Incertae_Sedis	g__Acidibacter	s__unidentified
OTU_1266	0.000170695	k__Bacteria	p__Verrucomicrobia	c__Spartobacteria	o__Chthoniobacterales	f__Chthoniobacteraceae	g__Chthoniobacter	s__unidentified
OTU_1268	3.4139e-05	k__Bacteria	p__Proteobacteria	c__Betaproteobacteria	o__Burkholderiales	f__Comamonadaceae	g__Azohydromonas	s__unidentified
OTU_1269	3.4139e-05	k__Bacteria	p__Proteobacteria	c__Gammaproteobacteria	o__Xanthomonadales	f__Xanthomonadaceae
OTU_127	0.000546224	k__Bacteria	p__Acidobacteria	c__Subgroup_6	o__unidentified	f__unidentified	g__unidentified	s__unidentified
OTU_1270	0.000443807	k__Bacteria	p__Proteobacteria	c__Gammaproteobacteria	o__Xanthomonadales	f__Xanthomonadales_Incertae_Sedis	g__Acidibacter	s__unidentified
OTU_1272	0.000102417	k__Bacteria	p__Firmicutes	c__Erysipelotrichia	o__Erysipelotrichales	f__Erysipelotrichaceae	g__Turicibacter	s__unidentified
OTU_1273	0.000204834	k__Bacteria	p__Proteobacteria	c__Gammaproteobacteria	o__Xanthomonadales	f__Xanthomonadales_Incertae_Sedis
OTU_1274	0.000204834	k__Bacteria	p__Proteobacteria	c__Gammaproteobacteria	o__Xanthomonadales	f__Xanthomonadaceae
OTU_1276	0.000136556	k__Bacteria	p__Acidobacteria	c__Subgroup_6	o__unidentified	f__unidentified	g__unidentified	s__unidentified
OTU_1279	0.000273112	k__Bacteria	p__Bacteroidetes	c__Sphingobacteriia	o__Sphingobacteriales	f__Chitinophagaceae	g__Segetibacter	s__unidentified
OTU_128	0.000170695	k__Bacteria	p__Proteobacteria	c__Deltaproteobacteria	o__Myxococcales
OTU_1284	0.000102417	k__Bacteria	p__Acidobacteria	c__Holophagae	o__Subgroup_10	f__ABS-19	g__unidentified	s__unidentified
OTU_1285	0.000443807	k__Bacteria	p__Bacteroidetes	c__Sphingobacteriia	o__Sphingobacteriales	f__Chitinophagaceae	g__Flavisolibacter	s__unidentified
OTU_1288	0.000102417	k__Bacteria	p__Proteobacteria	c__Gammaproteobacteria	o__Xanthomonadales	f__Xanthomonadales_Incertae_Sedis	g__unidentified	s__unidentified
OTU_1290	3.4139e-05	k__Bacteria	p__Actinobacteria	c__Thermoleophilia	o__Solirubrobacterales	f__Elev-16S-1332	g__unidentified	s__unidentified
OTU_1292	0.000102417	k__Bacteria	p__Proteobacteria	c__Betaproteobacteria	o__TRA3-20	f__unidentified	g__unidentified	s__unidentified
OTU_1297	0.000273112	k__Bacteria	p__Proteobacteria	c__Betaproteobacteria	o__SC-I-84	f__unidentified	g__unidentified	s__unidentified
OTU_1299	6.8278e-05	k__Bacteria	p__Acidobacteria	c__Subgroup_6	o__unidentified	f__unidentified	g__unidentified	s__unidentified
OTU_13	0.000204834	k__Bacteria	p__Gemmatimonadetes	c__Gemmatimonadetes	o__Gemmatimonadales	f__Gemmatimonadaceae	g__Gemmatimonas	s__unidentified
OTU_130	0.00102417	k__Bacteria	p__Proteobacteria	c__Betaproteobacteria	o__SC-I-84	f__unidentified	g__unidentified	s__unidentified
OTU_1301	3.4139e-05	k__Bacteria	p__Acidobacteria	c__Holophagae	o__Subgroup_10	f__ABS-19
OTU_1303	3.4139e-05	k__Bacteria	p__Verrucomicrobia	c__OPB35_soil_group	o__unidentified	f__unidentified	g__unidentified	s__unidentified
OTU_1305	0.000204834	k__Bacteria	p__Acidobacteria	c__Holophagae	o__Subgroup_7	f__unidentified	g__unidentified	s__unidentified
OTU_1306	3.4139e-05	k__Bacteria	p__Proteobacteria	c__Betaproteobacteria	o__Nitrosomonadales	f__Nitrosomonadaceae	g__unidentified	s__unidentified
OTU_1307	3.4139e-05	k__Bacteria	p__Proteobacteria	c__Betaproteobacteria	o__SC-I-84	f__unidentified	g__unidentified	s__unidentified
OTU_1312	0.000136556	k__Bacteria	p__Firmicutes	c__Bacilli	o__Bacillales	f__Bacillaceae	g__Bacillus	s__unidentified
OTU_1313	0.000375529	k__Bacteria	p__Proteobacteria	c__Betaproteobacteria	o__TRA3-20	f__unidentified	g__unidentified	s__unidentified
OTU_1314	0.000102417	k__Bacteria	p__Actinobacteria	c__Thermoleophilia	o__Gaiellales	f__unidentified	g__unidentified	s__unidentified
OTU_1315	0.000204834	k__Bacteria	p__Proteobacteria	c__Gammaproteobacteria	o__Xanthomonadales	f__Xanthomonadales_Incertae_Sedis	g__unidentified	s__unidentified
OTU_1316	0.000238973	k__Bacteria	p__Acidobacteria	c__Holophagae	o__Subgroup_7	f__unidentified	g__unidentified	s__unidentified
OTU_1324	0.000170695	k__Bacteria	p__Proteobacteria	c__Gammaproteobacteria	o__Xanthomonadales	f__Xanthomonadaceae
OTU_1325	3.4139e-05	k__Bacteria	p__Proteobacteria	c__Betaproteobacteria	o__Burkholderiales	f__Comamonadaceae	g__Delftia	s__unidentified
OTU_1326	0.000136556	k__Bacteria	p__Firmicutes	c__Bacilli	o__Bacillales	f__Paenibacillaceae	g__Paenibacillus	s__Paenibacillus_amylolyticus
OTU_1330	0.000102417	k__Bacteria	p__Proteobacteria	c__Deltaproteobacteria	o__Myxococcales	f__unidentified	g__unidentified	s__unidentified
OTU_1332	0.000170695	k__Bacteria	p__Gemmatimonadetes	c__Gemmatimonadetes	o__Gemmatimonadales	f__Gemmatimonadaceae	g__Gemmatimonas	s__unidentified
OTU_1334	3.4139e-05	k__Bacteria	p__Bacteroidetes	c__Sphingobacteriia	o__Sphingobacteriales	f__Chitinophagaceae	g__unidentified	s__unidentified
OTU_1335	3.4139e-05	k__Bacteria	p__Proteobacteria	c__Betaproteobacteria	o__TRA3-20	f__unidentified	g__unidentified	s__unidentified
OTU_1338	6.8278e-05	k__Bacteria	p__Proteobacteria	c__Gammaproteobacteria	o__Xanthomonadales	f__Xanthomonadales_Incertae_Sedis	g__unidentified	s__unidentified
OTU_1339	0.000102417	k__Bacteria	p__Firmicutes	c__Bacilli	o__Bacillales	f__Bacillaceae	g__Bacillus	s__Bacillus_pumilus
OTU_134	0.00150212	k__Bacteria	p__Proteobacteria	c__Betaproteobacteria	o__Burkholderiales	f__Comamonadaceae
OTU_1341	6.8278e-05	k__Bacteria	p__Actinobacteria	c__Thermoleophilia	o__Solirubrobacterales	f__0319-6M6	g__unidentified	s__unidentified
OTU_1349	3.4139e-05	k__Bacteria	p__Firmicutes	c__Bacilli	o__Bacillales	f__Planococcaceae	g__Solibacillus	s__unidentified
OTU_135	0.000204834	k__Bacteria	p__Planctomycetes	c__BD7-11	o__unidentified	f__unidentified	g__unidentified	s__unidentified
OTU_1350	3.4139e-05	k__Bacteria	p__Proteobacteria	c__Gammaproteobacteria	o__Xanthomonadales	f__Xanthomonadales_Incertae_Sedis	g__Acidibacter	s__unidentified
OTU_1356	0.000204834	k__Bacteria	p__Actinobacteria	c__Thermoleophilia	o__Solirubrobacterales	f__Patulibacteraceae	g__Patulibacter	s__unidentified
OTU_1357	6.8278e-05	k__Bacteria	p__Proteobacteria	c__Betaproteobacteria	o__SC-I-84	f__unidentified	g__unidentified	s__unidentified
OTU_1359	3.4139e-05	k__Bacteria	p__Proteobacteria	c__Gammaproteobacteria
OTU_1360	0.000102417	k__Bacteria	p__Acidobacteria	c__Holophagae	o__Subgroup_7	f__unidentified	g__unidentified	s__unidentified
OTU_1361	3.4139e-05	k__Bacteria	p__Actinobacteria	c__Thermoleophilia	o__Solirubrobacterales	f__Parviterribacteraceae	g__Parviterribacter	s__unidentified
OTU_1362	3.4139e-05	k__Bacteria	p__Proteobacteria	c__Gammaproteobacteria	o__Legionellales	f__Coxiellaceae	g__Aquicella
OTU_1365	6.8278e-05	k__Bacteria	p__Acidobacteria	c__Holophagae	o__Subgroup_7	f__unidentified	g__unidentified	s__unidentified
OTU_1366	0.000375529	k__Bacteria	p__Proteobacteria	c__Betaproteobacteria	o__Burkholderiales	f__Oxalobacteraceae	g__Massilia	s__unidentified
OTU_137	0.000648641	k__Bacteria	p__Acidobacteria	c__Subgroup_6	o__unidentified	f__unidentified	g__unidentified	s__unidentified
OTU_1370	6.8278e-05	k__Bacteria	p__Actinobacteria	c__Thermoleophilia	o__Gaiellales	f__Gaiellaceae	g__Gaiella	s__unidentified
OTU_1371	6.8278e-05	k__Bacteria	p__Actinobacteria	c__Thermoleophilia	o__Solirubrobacterales	f__0319-6M6	g__unidentified	s__unidentified
OTU_1373	3.4139e-05	k__Bacteria	p__Acidobacteria	c__Holophagae	o__Subgroup_10	f__ABS-19	g__unidentified	s__unidentified
OTU_1375	0.000136556	k__Bacteria	p__Actinobacteria	c__Thermoleophilia	o__Solirubrobacterales	f__p35j06ok	g__unidentified	s__unidentified
OTU_1376	6.8278e-05	k__Bacteria	p__Proteobacteria	c__Gammaproteobacteria	o__Xanthomonadales	f__Xanthomonadales_Incertae_Sedis	g__Acidibacter	s__unidentified
OTU_1377	0.000136556	k__Bacteria	p__Acidobacteria	c__Holophagae	o__Subgroup_10	f__ABS-19	g__unidentified	s__unidentified
OTU_1378	3.4139e-05	k__Bacteria	p__Proteobacteria	c__Gammaproteobacteria	o__Xanthomonadales	f__Xanthomonadaceae	g__Arenimonas	s__unidentified
OTU_1379	0.000170695	k__Bacteria	p__Acidobacteria	c__Holophagae	o__Subgroup_10	f__NS72	g__unidentified	s__unidentified
OTU_1380	3.4139e-05	k__Bacteria	p__Planctomycetes
OTU_1381	0.000102417	k__Bacteria	p__TM6_Dependentiae	c__unidentified	o__unidentified	f__unidentified	g__unidentified	s__unidentified
OTU_1382	0.000136556	k__Bacteria	p__Actinobacteria	c__Thermoleophilia	o__Solirubrobacterales	f__0319-6M6	g__unidentified	s__unidentified
OTU_1383	0.000102417	k__Bacteria	p__Proteobacteria	c__Betaproteobacteria	o__SC-I-84	f__unidentified	g__unidentified	s__unidentified
OTU_1384	0.000102417	k__Bacteria	p__Actinobacteria	c__Thermoleophilia	o__Solirubrobacterales	f__0319-6M6	g__unidentified	s__unidentified
OTU_1385	6.8278e-05	k__Bacteria	p__Proteobacteria	c__Betaproteobacteria	o__Burkholderiales	f__Oxalobacteraceae
OTU_1386	0.000273112	k__Bacteria	p__Proteobacteria	c__Betaproteobacteria	o__SC-I-84	f__unidentified	g__unidentified	s__unidentified
OTU_1387	0.000102417	k__Bacteria	p__Proteobacteria	c__Betaproteobacteria	o__Burkholderiales	f__Burkholderiaceae	g__Cupriavidus	s__unidentified
OTU_1388	0.000136556	k__Bacteria	p__Verrucomicrobia	c__Spartobacteria	o__Chthoniobacterales	f__DA101_soil_group	g__unidentified	s__unidentified
OTU_1389	6.8278e-05	k__Bacteria	p__Proteobacteria	c__Gammaproteobacteria
OTU_1390	3.4139e-05	k__Bacteria	p__Proteobacteria	c__Deltaproteobacteria	o__Myxococcales	f__Archangiaceae	g__Anaeromyxobacter	s__unidentified
OTU_1394	0.000273112	k__Bacteria	p__Bacteroidetes	c__Sphingobacteriia	o__Sphingobacteriales	f__Chitinophagaceae	g__Niastella	s__unidentified
OTU_14	3.4139e-05	k__Bacteria	p__Gemmatimonadetes	c__Gemmatimonadetes	o__Gemmatimonadales	f__Gemmatimonadaceae	g__unidentified	s__unidentified
OTU_1401	0.00034139	k__Bacteria	p__Bacteroidetes	c__Sphingobacteriia	o__Sphingobacteriales	f__Chitinophagaceae
OTU_1402	0.000102417	k__Bacteria	p__Bacteroidetes	c__Sphingobacteriia	o__Sphingobacteriales	f__Chitinophagaceae	g__Ferruginibacter	s__unidentified
OTU_1404	0.000170695	k__Bacteria	p__Bacteroidetes	c__Sphingobacteriia	o__Sphingobacteriales	f__Chitinophagaceae	g__Segetibacter	s__unidentified
OTU_1405	0.000102417	k__Bacteria	p__Bacteroidetes	c__Sphingobacteriia	o__Sphingobacteriales	f__Chitinophagaceae	g__Niastella	s__unidentified
OTU_1407	0.000273112	k__Bacteria	p__Bacteroidetes	c__Sphingobacteriia	o__Sphingobacteriales	f__Chitinophagaceae	g__Flavisolibacter	s__unidentified
OTU_1412	0.000170695	k__Bacteria	p__Actinobacteria	c__Thermoleophilia	o__Gaiellales	f__unidentified	g__unidentified	s__unidentified
OTU_1414	3.4139e-05	k__Bacteria	p__Acidobacteria	c__Holophagae	o__Subgroup_7	f__unidentified	g__unidentified	s__unidentified
OTU_142	0.000136556	k__Bacteria	p__Proteobacteria	c__Deltaproteobacteria	o__Desulfurellales	f__Desulfurellaceae	g__H16	s__delta_proteobacterium_WX81
OTU_1423	0.000512085	k__Bacteria	p__Actinobacteria	c__Thermoleophilia	o__Solirubrobacterales	f__Patulibacteraceae	g__Patulibacter	s__unidentified
OTU_1425	3.4139e-05	k__Bacteria	p__Firmicutes	c__Bacilli	o__Bacillales	f__Paenibacillaceae	g__Brevibacillus	s__unidentified
OTU_1427	3.4139e-05	k__Bacteria	p__Actinobacteria	c__Thermoleophilia	o__Solirubrobacterales	f__Elev-16S-1332	g__unidentified	s__unidentified
OTU_143	0.000409668	k__Bacteria	p__Acidobacteria	c__Subgroup_6	o__unidentified	f__unidentified	g__unidentified	s__unidentified
OTU_1433	3.4139e-05	k__Bacteria	p__Actinobacteria	c__Thermoleophilia	o__Solirubrobacterales	f__Elev-16S-1332	g__unidentified	s__unidentified
OTU_1443	0.000238973	k__Bacteria	p__Proteobacteria	c__Gammaproteobacteria	o__Xanthomonadales	f__Xanthomonadales_Incertae_Sedis	g__Acidibacter	s__unidentified
OTU_145	0.00119487	k__Bacteria	p__Nitrospirae	c__Nitrospira	o__Nitrospirales	f__0319-6A21	g__unidentified	s__unidentified
OTU_1450	0.000136556	k__Bacteria	p__Proteobacteria	c__Betaproteobacteria	o__Nitrosomonadales	f__Nitrosomonadaceae	g__unidentified	s__unidentified
OTU_146	3.4139e-05	k__Bacteria	p__Acidobacteria	c__Subgroup_6	o__unidentified	f__unidentified	g__unidentified	s__unidentified
OTU_147	0.000238973	k__Bacteria	p__Acidobacteria	c__Subgroup_6	o__unidentified	f__unidentified	g__unidentified	s__unidentified
OTU_1472	0.000273112	k__Bacteria	p__Verrucomicrobia	c__Verrucomicrobiae	o__Verrucomicrobiales	f__Verrucomicrobiaceae	g__Luteolibacter	s__unidentified
OTU_1477	3.4139e-05	k__Bacteria	p__Proteobacteria	c__Betaproteobacteria	o__Burkholderiales	f__Oxalobacteraceae
OTU_1479	3.4139e-05	k__Bacteria	p__Verrucomicrobia	c__Verrucomicrobiae	o__Verrucomicrobiales	f__Verrucomicrobiaceae
OTU_148	3.4139e-05	k__Bacteria	p__Firmicutes	c__Bacilli	o__Bacillales	f__Thermoactinomycetaceae	g__Thermoactinomyces	s__unidentified
OTU_1481	0.000443807	k__Bacteria	p__Actinobacteria	c__Thermoleophilia	o__Solirubrobacterales	f__Elev-16S-1332	g__unidentified	s__unidentified
OTU_1484	3.4139e-05	k__Bacteria	p__Proteobacteria	c__Betaproteobacteria
OTU_1486	6.8278e-05	k__Bacteria	p__Proteobacteria	c__Gammaproteobacteria	o__Xanthomonadales	f__Xanthomonadales_Incertae_Sedis
OTU_1488	0.000136556	k__Bacteria	p__Proteobacteria	c__Betaproteobacteria	o__SC-I-84	f__unidentified	g__unidentified	s__unidentified
OTU_1489	0.000170695	k__Bacteria	p__Proteobacteria	c__Betaproteobacteria	o__SC-I-84	f__unidentified	g__unidentified	s__unidentified
OTU_149	0.000273112	k__Bacteria	p__Acidobacteria	c__Subgroup_6	o__unidentified	f__unidentified	g__unidentified	s__unidentified
OTU_1490	0.000102417	k__Bacteria	p__Proteobacteria	c__Gammaproteobacteria	o__Legionellales	f__Coxiellaceae	g__Aquicella	s__unidentified
OTU_1492	0.000136556	k__Bacteria	p__Proteobacteria	c__Gammaproteobacteria	o__Legionellales	f__Coxiellaceae	g__Aquicella	s__unidentified
OTU_1493	0.000136556	k__Bacteria	p__Actinobacteria	c__Thermoleophilia	o__Solirubrobacterales	f__0319-6M6	g__unidentified	s__unidentified
OTU_150	0.00266284	k__Bacteria	p__Acidobacteria	c__Subgroup_6	o__unidentified	f__unidentified	g__unidentified	s__unidentified
OTU_1511	3.4139e-05	k__Bacteria	p__Verrucomicrobia	c__Spartobacteria	o__Chthoniobacterales	f__Chthoniobacteraceae	g__Chthoniobacter
OTU_1515	3.4139e-05	k__Bacteria	p__Proteobacteria	c__Gammaproteobacteria	o__Pseudomonadales	f__Pseudomonadaceae	g__Pseudomonas	s__Pseudomonas_oryzihabitans
OTU_152	0.00170695	k__Bacteria	p__Acidobacteria	c__Subgroup_6	o__unidentified	f__unidentified	g__unidentified	s__unidentified
OTU_1523	3.4139e-05	k__Bacteria	p__Firmicutes	c__Bacilli	o__Bacillales	f__Paenibacillaceae	g__Brevibacillus	s__unidentified
OTU_1524	3.4139e-05	k__Bacteria	p__Proteobacteria	c__Deltaproteobacteria	o__Myxococcales
OTU_1525	3.4139e-05	k__Bacteria	p__Actinobacteria	c__Thermoleophilia	o__Solirubrobacterales	f__Patulibacteraceae	g__Patulibacter	s__unidentified
OTU_1528	6.8278e-05	k__Bacteria	p__Chlamydiae	c__Chlamydiae	o__Chlamydiales	f__cvE6	g__unidentified	s__unidentified
OTU_1529	3.4139e-05	k__Bacteria	p__Bacteroidetes	c__Sphingobacteriia	o__Sphingobacteriales	f__Chitinophagaceae
OTU_1530	0.000477946	k__Bacteria	p__Bacteroidetes	c__Sphingobacteriia	o__Sphingobacteriales	f__Chitinophagaceae	g__Flavitalea	s__unidentified
OTU_1531	0.000102417	k__Bacteria	p__Bacteroidetes	c__Sphingobacteriia	o__Sphingobacteriales	f__AKYH767	g__unidentified	s__unidentified
OTU_1534	6.8278e-05	k__Bacteria	p__Bacteroidetes	c__Sphingobacteriia	o__Sphingobacteriales	f__Chitinophagaceae
OTU_1535	0.000102417	k__Bacteria	p__Bacteroidetes	c__Sphingobacteriia	o__Sphingobacteriales	f__Chitinophagaceae	g__Parafilimonas	s__unidentified
OTU_1536	0.000273112	k__Bacteria	p__Bacteroidetes	c__Sphingobacteriia	o__Sphingobacteriales	f__Chitinophagaceae	g__unidentified	s__unidentified
OTU_1538	6.8278e-05	k__Bacteria	p__Bacteroidetes	c__Sphingobacteriia	o__Sphingobacteriales	f__Chitinophagaceae	g__Chitinophaga	s__unidentified
OTU_1544	3.4139e-05	k__Bacteria	p__Bacteroidetes	c__Cytophagia	o__Cytophagales	f__Cytophagaceae	g__Hymenobacter	s__unidentified
OTU_1547	0.000136556	k__Bacteria	p__Bacteroidetes	c__Sphingobacteriia	o__Sphingobacteriales	f__Chitinophagaceae	g__Terrimonas	s__unidentified
OTU_1548	0.000136556	k__Bacteria	p__Bacteroidetes	c__Sphingobacteriia	o__Sphingobacteriales	f__Chitinophagaceae	g__unidentified	s__unidentified
OTU_1549	3.4139e-05	k__Bacteria	p__Bacteroidetes	c__Sphingobacteriia	o__Sphingobacteriales	f__Sphingobacteriaceae	g__Mucilaginibacter	s__unidentified
OTU_155	6.8278e-05	k__Bacteria	p__Latescibacteria	c__unidentified	o__unidentified	f__unidentified	g__unidentified	s__unidentified
OTU_1550	3.4139e-05	k__Bacteria
OTU_1552	0.000102417	k__Bacteria	p__Bacteroidetes	c__Sphingobacteriia	o__Sphingobacteriales	f__Sphingobacteriaceae	g__Pedobacter	s__unidentified
OTU_1555	0.000136556	k__Bacteria	p__Bacteroidetes	c__Sphingobacteriia	o__Sphingobacteriales	f__Chitinophagaceae	g__unidentified	s__unidentified
OTU_1557	3.4139e-05	k__Bacteria	p__Bacteroidetes	c__Sphingobacteriia	o__Sphingobacteriales	f__Chitinophagaceae	g__unidentified	s__unidentified
OTU_1559	3.4139e-05	k__Bacteria	p__Bacteroidetes	c__Sphingobacteriia	o__Sphingobacteriales	f__Chitinophagaceae
OTU_156	0.00129728	k__Bacteria	p__Nitrospirae	c__Nitrospira	o__Nitrospirales	f__0319-6A21	g__unidentified	s__unidentified
OTU_1560	3.4139e-05	k__Bacteria	p__Gemmatimonadetes	c__Gemmatimonadetes	o__Gemmatimonadales	f__Gemmatimonadaceae	g__Gemmatimonas	s__unidentified
OTU_1562	3.4139e-05	k__Bacteria	p__Elusimicrobia	c__Elusimicrobia	o__Lineage_IIa	f__unidentified	g__unidentified	s__unidentified
OTU_1563	0.00068278	k__Bacteria	p__Bacteroidetes	c__Sphingobacteriia	o__Sphingobacteriales	f__Chitinophagaceae	g__Niastella	s__unidentified
OTU_1567	3.4139e-05	k__Bacteria	p__Proteobacteria	c__Betaproteobacteria	o__Burkholderiales	f__Comamonadaceae
OTU_1568	6.8278e-05	k__Bacteria	p__Acidobacteria	c__Holophagae	o__Subgroup_7	f__unidentified	g__unidentified	s__unidentified
OTU_1573	0.000853475	k__Bacteria	p__Proteobacteria	c__Betaproteobacteria	o__Nitrosomonadales	f__Nitrosomonadaceae	g__unidentified	s__unidentified
OTU_1575	6.8278e-05	k__Bacteria	p__Proteobacteria	c__Betaproteobacteria	o__SC-I-84	f__unidentified	g__unidentified	s__unidentified
OTU_1576	3.4139e-05	k__Bacteria	p__Actinobacteria	c__Thermoleophilia	o__Solirubrobacterales	f__Patulibacteraceae	g__Patulibacter	s__unidentified
OTU_1583	6.8278e-05	k__Bacteria	p__Proteobacteria	c__Betaproteobacteria	o__Nitrosomonadales	f__Nitrosomonadaceae	g__unidentified	s__unidentified
OTU_1584	0.000990031	k__Bacteria	p__Proteobacteria	c__Betaproteobacteria	o__Nitrosomonadales	f__Nitrosomonadaceae	g__unidentified	s__unidentified
OTU_1587	0.000136556	k__Bacteria	p__Firmicutes	c__Bacilli	o__Bacillales	f__Bacillaceae	g__Bacillus	s__Bacillus_horikoshii
OTU_1589	0.000238973	k__Bacteria	p__Proteobacteria	c__Betaproteobacteria	o__Burkholderiales	f__Comamonadaceae
OTU_1591	3.4139e-05	k__Bacteria	p__Firmicutes	c__Bacilli	o__Bacillales	f__Bacillaceae	g__Bacillus	s__unidentified
OTU_1593	0.000273112	k__Bacteria	p__Proteobacteria	c__Betaproteobacteria	o__SC-I-84
OTU_16	3.4139e-05	k__Bacteria	p__Gemmatimonadetes	c__Gemmatimonadetes	o__Gemmatimonadales	f__Gemmatimonadaceae	g__Gemmatimonas	s__unidentified
OTU_160	0.000409668	k__Bacteria	p__Acidobacteria	c__Subgroup_6	o__unidentified	f__unidentified	g__unidentified	s__unidentified
OTU_1601	3.4139e-05	k__Bacteria	p__Proteobacteria	c__Gammaproteobacteria	o__Xanthomonadales	f__Xanthomonadaceae	g__Panacagrimonas	s__unidentified
OTU_1602	0.000136556	k__Bacteria	p__Acidobacteria	c__Subgroup_6	o__unidentified	f__unidentified	g__unidentified	s__unidentified
OTU_1608	3.4139e-05	k__Bacteria	p__Actinobacteria	c__Thermoleophilia	o__Solirubrobacterales
OTU_161	0.000204834	k__Bacteria	p__Acidobacteria	c__Subgroup_6	o__unidentified	f__unidentified	g__unidentified	s__unidentified
OTU_1610	3.4139e-05	k__Bacteria	p__Proteobacteria	c__Gammaproteobacteria	o__Legionellales	f__Coxiellaceae	g__Aquicella
OTU_1614	3.4139e-05	k__Bacteria	p__Actinobacteria	c__Thermoleophilia	o__Solirubrobacterales	f__Elev-16S-1332	g__unidentified	s__unidentified
OTU_1615	0.00034139	k__Bacteria	p__Acidobacteria	c__Subgroup_6	o__unidentified	f__unidentified	g__unidentified	s__unidentified
OTU_1616	3.4139e-05	k__Bacteria	p__Proteobacteria	c__Deltaproteobacteria	o__Bdellovibrionales	f__Bdellovibrionaceae	g__Bdellovibrio	s__unidentified
OTU_162	0.000170695	k__Bacteria	p__Acidobacteria	c__Subgroup_17	o__unidentified	f__unidentified	g__unidentified	s__unidentified
OTU_1621	3.4139e-05	k__Bacteria	p__Actinobacteria	c__Thermoleophilia	o__Solirubrobacterales	f__Parviterribacteraceae	g__Parviterribacter	s__unidentified
OTU_1625	0.000102417	k__Bacteria	p__Proteobacteria	c__Betaproteobacteria	o__Burkholderiales	f__Comamonadaceae	g__Polaromonas	s__unidentified
OTU_1626	0.000170695	k__Bacteria	p__Actinobacteria	c__Thermoleophilia	o__Solirubrobacterales	f__Elev-16S-1332	g__unidentified	s__unidentified
OTU_1627	3.4139e-05	k__Bacteria	p__TM6_Dependentiae	c__unidentified	o__unidentified	f__unidentified	g__unidentified	s__unidentified
OTU_163	0.000716919	k__Bacteria	p__Acidobacteria	c__Subgroup_6	o__unidentified	f__unidentified	g__unidentified	s__unidentified
OTU_1633	3.4139e-05	k__Bacteria	p__Proteobacteria	c__Gammaproteobacteria	o__Pseudomonadales	f__Moraxellaceae	g__unidentified	s__unidentified
OTU_1636	0.000102417	k__Bacteria	p__Acidobacteria	c__Holophagae	o__Subgroup_7	f__unidentified	g__unidentified	s__unidentified
OTU_1641	3.4139e-05	k__Bacteria	p__Proteobacteria	c__Gammaproteobacteria	o__Legionellales	f__Coxiellaceae	g__Aquicella	s__unidentified
OTU_1643	3.4139e-05	k__Bacteria	p__Proteobacteria	c__Betaproteobacteria	o__SC-I-84	f__unidentified	g__unidentified	s__unidentified
OTU_1645	0.000170695	k__Bacteria	p__Proteobacteria	c__Deltaproteobacteria	o__Myxococcales	f__Archangiaceae	g__Anaeromyxobacter	s__unidentified
OTU_1647	3.4139e-05	k__Bacteria	p__Proteobacteria	c__Betaproteobacteria
OTU_165	0.000170695	k__Bacteria	p__Acidobacteria	c__Subgroup_6	o__unidentified	f__unidentified	g__unidentified	s__unidentified
OTU_1653	0.000307251	k__Bacteria	p__Firmicutes	c__Bacilli	o__Bacillales	f__Planococcaceae	g__Paenisporosarcina	s__unidentified
OTU_1654	3.4139e-05	k__Bacteria	p__Proteobacteria	c__Betaproteobacteria	o__Burkholderiales	f__Comamonadaceae
OTU_166	0.000580363	k__Bacteria	p__Proteobacteria	c__Betaproteobacteria	o__Burkholderiales	f__Oxalobacteraceae	g__Massilia	s__unidentified
OTU_1667	6.8278e-05	k__Bacteria	p__Acidobacteria	c__Holophagae	o__Subgroup_10	f__ABS-19	g__unidentified	s__unidentified
OTU_1668	3.4139e-05	k__Bacteria	p__Verrucomicrobia	c__Verrucomicrobiae	o__Verrucomicrobiales	f__Verrucomicrobiaceae	g__Haloferula	s__unidentified
OTU_1671	6.8278e-05	k__Bacteria	p__Acidobacteria	c__Subgroup_22	o__unidentified	f__unidentified	g__unidentified	s__unidentified
OTU_1679	0.000204834	k__Bacteria	p__Proteobacteria	c__Betaproteobacteria	o__Burkholderiales	f__Comamonadaceae	g__Azohydromonas	s__unidentified
OTU_1685	3.4139e-05	k__Bacteria	p__Proteobacteria	c__Betaproteobacteria	o__SC-I-84	f__unidentified	g__unidentified	s__unidentified
OTU_1686	3.4139e-05	k__Bacteria	p__Acidobacteria	c__Holophagae	o__Subgroup_10	f__ABS-19	g__unidentified	s__unidentified
OTU_1687	3.4139e-05	k__Bacteria	p__Proteobacteria	c__Gammaproteobacteria	o__Legionellales	f__Coxiellaceae	g__Aquicella	s__unidentified
OTU_1688	3.4139e-05	k__Bacteria	p__Proteobacteria	c__Gammaproteobacteria	o__Xanthomonadales	f__Xanthomonadaceae
OTU_1689	0.000102417	k__Bacteria	p__Actinobacteria	c__Thermoleophilia	o__Solirubrobacterales	f__0319-6M6	g__unidentified	s__unidentified
OTU_169	3.4139e-05	k__Bacteria	p__Proteobacteria	c__Deltaproteobacteria	o__Myxococcales	f__Haliangiaceae	g__Haliangium	s__unidentified
OTU_1690	0.000136556	k__Bacteria	p__Acidobacteria	c__Holophagae	o__Subgroup_7	f__unidentified	g__unidentified	s__unidentified
OTU_1692	3.4139e-05	k__Bacteria	p__Proteobacteria	c__Betaproteobacteria	o__Burkholderiales	f__Comamonadaceae
OTU_1693	3.4139e-05	k__Bacteria	p__Proteobacteria	c__Gammaproteobacteria	o__Xanthomonadales	f__Xanthomonadales_Incertae_Sedis
OTU_1694	3.4139e-05	k__Bacteria	p__Actinobacteria	c__Thermoleophilia	o__Solirubrobacterales	f__Solirubrobacteraceae	g__Solirubrobacter	s__unidentified
OTU_1695	3.4139e-05	k__Bacteria	p__Proteobacteria	c__Betaproteobacteria	o__Rhodocyclales	f__Rhodocyclaceae
OTU_1696	0.000102417	k__Bacteria	p__Proteobacteria	c__Betaproteobacteria
OTU_1698	3.4139e-05	k__Bacteria	p__Acidobacteria	c__Subgroup_22	o__unidentified	f__unidentified	g__unidentified	s__unidentified
OTU_1699	6.8278e-05	k__Bacteria	p__Proteobacteria	c__Deltaproteobacteria	o__Myxococcales	f__Haliangiaceae	g__Haliangium	s__unidentified
OTU_17	0.000170695	k__Bacteria	p__Gemmatimonadetes	c__Gemmatimonadetes	o__Gemmatimonadales	f__Gemmatimonadaceae	g__unidentified	s__unidentified
OTU_1701	3.4139e-05	k__Bacteria	p__Proteobacteria	c__Betaproteobacteria	o__Burkholderiales	f__Oxalobacteraceae	g__unidentified	s__unidentified
OTU_1702	3.4139e-05	k__Bacteria	p__Chloroflexi	c__Ktedonobacteria	o__C0119	f__unidentified	g__unidentified	s__unidentified
OTU_1704	0.000512085	k__Bacteria	p__Proteobacteria	c__Gammaproteobacteria	o__Xanthomonadales	f__Xanthomonadales_Incertae_Sedis	g__Acidibacter	s__unidentified
OTU_1705	3.4139e-05	k__Bacteria	p__Proteobacteria	c__Betaproteobacteria	o__Nitrosomonadales	f__Nitrosomonadaceae	g__unidentified	s__unidentified
OTU_1707	6.8278e-05	k__Bacteria	p__Acidobacteria	c__Subgroup_17	o__unidentified	f__unidentified	g__unidentified	s__unidentified
OTU_1708	6.8278e-05	k__Bacteria	p__Proteobacteria	c__Gammaproteobacteria
OTU_1711	3.4139e-05	k__Bacteria	p__Actinobacteria	c__Thermoleophilia	o__Solirubrobacterales	f__Elev-16S-1332	g__unidentified	s__unidentified
OTU_1713	6.8278e-05	k__Bacteria	p__Proteobacteria	c__Betaproteobacteria	o__Burkholderiales	f__Alcaligenaceae	g__Pusillimonas	s__unidentified
OTU_1714	0.000102417	k__Bacteria	p__Planctomycetes	c__Pla3_lineage	o__unidentified	f__unidentified	g__unidentified	s__unidentified
OTU_1715	3.4139e-05	k__Bacteria	p__Planctomycetes	c__OM190	o__unidentified	f__unidentified	g__unidentified	s__unidentified
OTU_1717	0.000102417	k__Bacteria	p__Actinobacteria	c__Thermoleophilia	o__Solirubrobacterales	f__0319-6M6	g__unidentified	s__unidentified
OTU_1718	6.8278e-05	k__Bacteria
OTU_172	0.000204834	k__Bacteria	p__Acidobacteria	c__Subgroup_17	o__unidentified	f__unidentified	g__unidentified	s__unidentified
OTU_1724	3.4139e-05	k__Bacteria	p__Proteobacteria	c__Gammaproteobacteria	o__Xanthomonadales	f__Xanthomonadaceae	g__Dokdonella	s__unidentified
OTU_173	0.000170695	k__Bacteria	p__Proteobacteria	c__Betaproteobacteria	o__Burkholderiales	f__Burkholderiaceae	g__Burkholderia-Paraburkholderia	s__unidentified
OTU_1730	3.4139e-05	k__Bacteria	p__Proteobacteria	c__Gammaproteobacteria	o__Xanthomonadales	f__Xanthomonadaceae	g__Thermomonas	s__unidentified
OTU_1732	3.4139e-05	k__Bacteria	p__Firmicutes	c__Bacilli	o__Bacillales	f__Bacillaceae	g__Bacillus	s__unidentified
OTU_1735	3.4139e-05	k__Bacteria	p__Proteobacteria	c__Betaproteobacteria	o__TRA3-20	f__unidentified	g__unidentified	s__unidentified
OTU_1737	6.8278e-05	k__Bacteria	p__Proteobacteria	c__Deltaproteobacteria	o__Myxococcales	f__P3OB-42	g__unidentified	s__unidentified
OTU_174	3.4139e-05	k__Bacteria	p__Proteobacteria	c__Gammaproteobacteria	o__Legionellales	f__Coxiellaceae	g__Coxiella	s__unidentified
OTU_1740	0.000102417	k__Bacteria	p__Firmicutes	c__Bacilli	o__Bacillales	f__Bacillaceae	g__Bacillus	s__unidentified
OTU_1742	6.8278e-05	k__Bacteria	p__Bacteroidetes	c__Sphingobacteriia	o__Sphingobacteriales	f__Chitinophagaceae	g__Chitinophaga	s__unidentified
OTU_175	3.4139e-05	k__Bacteria	p__Firmicutes	c__Bacilli	o__Bacillales	f__Alicyclobacillaceae	g__Tumebacillus	s__unidentified
OTU_176	0.000136556	k__Bacteria	p__Proteobacteria	c__Betaproteobacteria	o__Burkholderiales	f__Comamonadaceae
OTU_1762	3.4139e-05	k__Bacteria	p__Proteobacteria	c__Betaproteobacteria	o__Burkholderiales	f__Oxalobacteraceae
OTU_1766	0.000136556	k__Bacteria	p__Firmicutes	c__Bacilli	o__Bacillales	f__Bacillaceae	g__Fictibacillus	s__unidentified
OTU_177	0.000580363	k__Bacteria	p__Proteobacteria	c__Betaproteobacteria	o__Burkholderiales	f__Comamonadaceae	g__Variovorax	s__unidentified
OTU_1786	3.4139e-05	k__Bacteria	p__Proteobacteria	c__Gammaproteobacteria	o__Enterobacteriales	f__Enterobacteriaceae
OTU_179	0.000136556	k__Bacteria	p__Proteobacteria	c__Deltaproteobacteria	o__Myxococcales	f__Haliangiaceae	g__Haliangium	s__unidentified
OTU_1792	0.0034139	k__Bacteria	p__Proteobacteria	c__Betaproteobacteria	o__SC-I-84	f__unidentified	g__unidentified	s__unidentified
OTU_1793	3.4139e-05	k__Bacteria	p__Firmicutes	c__Bacilli	o__Bacillales	f__Paenibacillaceae	g__Brevibacillus	s__unidentified
OTU_1795	0.000375529	k__Bacteria	p__Actinobacteria	c__Thermoleophilia	o__Solirubrobacterales	f__Solirubrobacteraceae	g__Solirubrobacter	s__unidentified
OTU_1797	3.4139e-05	k__Bacteria	p__Proteobacteria	c__Gammaproteobacteria	o__Xanthomonadales	f__Xanthomonadales_Incertae_Sedis	g__Acidibacter	s__unidentified
OTU_1798	0.00570122	k__Bacteria	p__Acidobacteria	c__Blastocatellia	o__Blastocatellales	f__Blastocatellaceae_Subgroup_4	g__RB41	s__unidentified
OTU_1799	3.4139e-05	k__Bacteria	p__Firmicutes	c__Bacilli	o__Bacillales	f__Paenibacillaceae	g__Paenibacillus	s__unidentified
OTU_18	0.000102417	k__Bacteria	p__Gemmatimonadetes	c__Gemmatimonadetes	o__Gemmatimonadales	f__Gemmatimonadaceae	g__unidentified	s__unidentified
OTU_180	0.000273112	k__Bacteria	p__Proteobacteria	c__Betaproteobacteria	o__Burkholderiales	f__Comamonadaceae
OTU_1800	3.4139e-05	k__Bacteria	p__Verrucomicrobia	c__Spartobacteria	o__Chthoniobacterales	f__Chthoniobacteraceae	g__Chthoniobacter	s__unidentified
OTU_1804	0.000990031	k__Bacteria	p__Firmicutes	c__Bacilli	o__Bacillales	f__Paenibacillaceae	g__Paenibacillus	s__unidentified
OTU_1806	0.00297009	k__Bacteria	p__Verrucomicrobia	c__Spartobacteria	o__Chthoniobacterales	f__DA101_soil_group	g__unidentified	s__unidentified
OTU_1807	3.4139e-05	k__Bacteria	p__Proteobacteria	c__Deltaproteobacteria	o__Myxococcales
OTU_1808	0.00068278	k__Bacteria	p__Verrucomicrobia	c__Opitutae	o__Opitutales	f__Opitutaceae	g__Opitutus	s__unidentified
OTU_1809	3.4139e-05	k__Bacteria	p__Bacteroidetes	c__Cytophagia	o__Cytophagales	f__Cytophagaceae	g__Sporocytophaga	s__unidentified
OTU_181	6.8278e-05	k__Bacteria	p__Proteobacteria	c__Gammaproteobacteria	o__Xanthomonadales	f__Xanthomonadales_Incertae_Sedis	g__Acidibacter	s__unidentified
OTU_1810	6.8278e-05	k__Bacteria	p__Firmicutes	c__Bacilli	o__Bacillales	f__Paenibacillaceae	g__Paenibacillus
OTU_1813	0.00150212	k__Bacteria	p__Actinobacteria	c__Thermoleophilia	o__Gaiellales	f__Gaiellaceae	g__Gaiella	s__unidentified
OTU_1814	6.8278e-05	k__Bacteria	p__Proteobacteria	c__Deltaproteobacteria	o__Myxococcales	f__MSB-4B10	g__unidentified	s__unidentified
OTU_1815	0.000102417	k__Bacteria	p__Planctomycetes	c__Planctomycetacia	o__Planctomycetales	f__Planctomycetaceae
OTU_1816	3.4139e-05	k__Bacteria	p__Proteobacteria	c__Gammaproteobacteria	o__Xanthomonadales	f__Solimonadaceae	g__Polycyclovorans	s__unidentified
OTU_1817	0.000477946	k__Bacteria	p__Acidobacteria	c__Subgroup_6	o__unidentified	f__unidentified	g__unidentified	s__unidentified
OTU_1819	6.8278e-05	k__Bacteria	p__Verrucomicrobia	c__OPB35_soil_group	o__unidentified	f__unidentified	g__unidentified	s__unidentified
OTU_182	0.00034139	k__Bacteria	p__Proteobacteria	c__Gammaproteobacteria	o__Pseudomonadales	f__Pseudomonadaceae	g__Pseudomonas	s__Pseudomonas_fluorescens
OTU_1820	3.4139e-05	k__Bacteria	p__Proteobacteria	c__Deltaproteobacteria	o__Myxococcales	f__Polyangiaceae	g__Sorangium	s__unidentified
OTU_1821	0.000170695	k__Bacteria	p__Proteobacteria	c__Deltaproteobacteria	o__Myxococcales	f__Haliangiaceae	g__Haliangium	s__unidentified
OTU_1822	3.4139e-05	k__Bacteria	p__Bacteroidetes	c__Cytophagia	o__Cytophagales	f__Cytophagaceae	g__unidentified	s__unidentified
OTU_1823	0.000136556	k__Bacteria	p__Verrucomicrobia	c__Spartobacteria	o__Chthoniobacterales	f__DA101_soil_group	g__unidentified	s__unidentified
OTU_1824	0.000273112	k__Bacteria	p__Actinobacteria	c__Thermoleophilia	o__Gaiellales	f__unidentified	g__unidentified	s__unidentified
OTU_1825	3.4139e-05	k__Bacteria	p__Proteobacteria	c__Deltaproteobacteria	o__Myxococcales	f__BIrii41	g__unidentified	s__unidentified
OTU_1827	0.000204834	k__Bacteria	p__Verrucomicrobia	c__OPB35_soil_group	o__unidentified	f__unidentified	g__unidentified	s__unidentified
OTU_1828	3.4139e-05	k__Bacteria	p__Firmicutes	c__Bacilli	o__Bacillales	f__Paenibacillaceae	g__Cohnella	s__unidentified
OTU_1829	3.4139e-05	k__Bacteria	p__Proteobacteria	c__Deltaproteobacteria	o__Myxococcales	f__Amb-16S-1034	g__unidentified	s__unidentified
OTU_183	0.00157039	k__Bacteria	p__Proteobacteria	c__Betaproteobacteria	o__SC-I-84	f__unidentified	g__unidentified	s__unidentified
OTU_1831	3.4139e-05	k__Bacteria	p__Actinobacteria	c__Thermoleophilia	o__Gaiellales	f__unidentified	g__unidentified	s__unidentified
OTU_1832	0.000102417	k__Bacteria	p__Proteobacteria	c__Gammaproteobacteria	o__Xanthomonadales	f__unidentified	g__unidentified	s__unidentified
OTU_1836	3.4139e-05	k__Bacteria	p__Verrucomicrobia	c__OPB35_soil_group	o__unidentified	f__unidentified	g__unidentified	s__unidentified
OTU_1838	0.000170695	k__Bacteria	p__Proteobacteria	c__Deltaproteobacteria	o__Myxococcales	f__Haliangiaceae	g__Haliangium	s__unidentified
OTU_1839	0.000170695	k__Bacteria	p__Verrucomicrobia	c__OPB35_soil_group
OTU_184	0.00129728	k__Bacteria	p__Proteobacteria	c__Gammaproteobacteria	o__Xanthomonadales	f__Xanthomonadaceae
OTU_1843	0.000887614	k__Bacteria	p__Acidobacteria	c__Subgroup_6	o__unidentified	f__unidentified	g__unidentified	s__unidentified
OTU_1845	6.8278e-05	k__Bacteria	p__Planctomycetes	c__Pla4_lineage	o__unidentified	f__unidentified	g__unidentified	s__unidentified
OTU_1847	0.0020142	k__Bacteria	p__Actinobacteria	c__Thermoleophilia	o__Gaiellales	f__unidentified	g__unidentified	s__unidentified
OTU_1848	3.4139e-05	k__Bacteria	p__Verrucomicrobia	c__Spartobacteria	o__Chthoniobacterales	f__Chthoniobacteraceae	g__Chthoniobacter	s__unidentified
OTU_185	3.4139e-05	k__Bacteria	p__Proteobacteria	c__Betaproteobacteria	o__Burkholderiales	f__Oxalobacteraceae	g__Duganella	s__unidentified
OTU_1850	3.4139e-05	k__Bacteria	p__Proteobacteria	c__Deltaproteobacteria	o__Myxococcales	f__BIrii41	g__unidentified	s__unidentified
OTU_1852	0.000102417	k__Bacteria	p__Verrucomicrobia	c__OPB35_soil_group	o__unidentified	f__unidentified	g__unidentified	s__unidentified
OTU_1853	0.000136556	k__Bacteria	p__Verrucomicrobia	c__OPB35_soil_group	o__unidentified	f__unidentified	g__unidentified	s__unidentified
OTU_1858	0.000375529	k__Bacteria	p__Firmicutes	c__Bacilli	o__Bacillales	f__Paenibacillaceae	g__Paenibacillus
OTU_186	3.4139e-05	k__Bacteria	p__Proteobacteria	c__Betaproteobacteria	o__Burkholderiales	f__Oxalobacteraceae
OTU_1860	0.000102417	k__Bacteria	p__Verrucomicrobia	c__Opitutae	o__Opitutales	f__Opitutaceae	g__Opitutus	s__unidentified
OTU_1862	0.000170695	k__Bacteria	p__Acidobacteria	c__Subgroup_6	o__unidentified	f__unidentified	g__unidentified	s__unidentified
OTU_1863	3.4139e-05	k__Bacteria	p__Actinobacteria	c__Actinobacteria	o__Corynebacteriales	f__Mycobacteriaceae	g__Mycobacterium
OTU_1864	0.000819336	k__Bacteria	p__Actinobacteria	c__Actinobacteria	o__Propionibacteriales	f__Nocardioidaceae	g__Nocardioides	s__unidentified
OTU_1865	6.8278e-05	k__Bacteria	p__Verrucomicrobia	c__Opitutae	o__Opitutales	f__Opitutaceae	g__Opitutus	s__unidentified
OTU_1866	0.000102417	k__Bacteria	p__Verrucomicrobia	c__OPB35_soil_group	o__unidentified	f__unidentified	g__unidentified	s__unidentified
OTU_1867	0.000102417	k__Bacteria	p__Verrucomicrobia	c__Spartobacteria	o__Chthoniobacterales	f__DA101_soil_group	g__unidentified	s__unidentified
OTU_1869	0.000102417	k__Bacteria	p__Proteobacteria	c__Deltaproteobacteria	o__Myxococcales	f__unidentified	g__unidentified	s__unidentified
OTU_1870	0.000648641	k__Bacteria	p__Acidobacteria	c__Subgroup_6	o__unidentified	f__unidentified	g__unidentified	s__unidentified
OTU_1871	3.4139e-05	k__Bacteria	p__Proteobacteria	c__Deltaproteobacteria	o__Myxococcales	f__Sandaracinaceae	g__unidentified	s__unidentified
OTU_1872	3.4139e-05	k__Bacteria	p__Firmicutes	c__Bacilli	o__Bacillales	f__Paenibacillaceae	g__Paenibacillus	s__unidentified
OTU_1874	3.4139e-05	k__Bacteria	p__Proteobacteria	c__Deltaproteobacteria	o__Myxococcales	f__Polyangiaceae
OTU_1877	3.4139e-05	k__Bacteria	p__Verrucomicrobia	c__OPB35_soil_group
OTU_1878	3.4139e-05	k__Bacteria	p__Acidobacteria	c__Blastocatellia	o__Blastocatellales	f__Blastocatellaceae_Subgroup_4	g__RB41	s__unidentified
OTU_1879	3.4139e-05	k__Bacteria	p__Proteobacteria	c__Deltaproteobacteria	o__Myxococcales
OTU_188	3.4139e-05	k__Bacteria	p__Proteobacteria	c__Gammaproteobacteria	o__Xanthomonadales	f__Xanthomonadaceae	g__Luteibacter	s__unidentified
OTU_1881	6.8278e-05	k__Bacteria	p__Verrucomicrobia	c__Spartobacteria	o__Chthoniobacterales	f__DA101_soil_group	g__unidentified	s__unidentified
OTU_1882	3.4139e-05	k__Bacteria	p__Bacteroidetes	c__Cytophagia	o__Cytophagales	f__Cytophagaceae
OTU_1883	0.000170695	k__Bacteria	p__Firmicutes	c__Bacilli	o__Bacillales	f__Paenibacillaceae	g__Paenibacillus
OTU_1886	3.4139e-05	k__Bacteria	p__Proteobacteria	c__Deltaproteobacteria	o__Myxococcales	f__BIrii41	g__unidentified	s__unidentified
OTU_189	0.00484774	k__Bacteria	p__Actinobacteria	c__Thermoleophilia	o__Gaiellales	f__Gaiellaceae	g__Gaiella	s__unidentified
OTU_1890	3.4139e-05	k__Bacteria	p__Verrucomicrobia	c__Opitutae	o__Opitutales	f__Opitutaceae	g__Opitutus	s__unidentified
OTU_1891	0.00034139	k__Bacteria	p__Firmicutes	c__Bacilli	o__Bacillales	f__Paenibacillaceae	g__Paenibacillus	s__Streptomyces_sp._KP17
OTU_1892	6.8278e-05	k__Bacteria	p__Proteobacteria	c__Deltaproteobacteria	o__Myxococcales
OTU_1894	6.8278e-05	k__Bacteria	p__Firmicutes	c__Bacilli	o__Bacillales	f__Paenibacillaceae	g__Paenibacillus
OTU_1896	3.4139e-05	k__Bacteria	p__Planctomycetes	c__Planctomycetacia	o__Planctomycetales	f__Planctomycetaceae
OTU_1897	0.000204834	k__Bacteria	p__Actinobacteria	c__Thermoleophilia	o__Gaiellales	f__unidentified	g__unidentified	s__unidentified
OTU_1898	0.000477946	k__Bacteria	p__Actinobacteria	c__Thermoleophilia	o__Gaiellales	f__unidentified	g__unidentified	s__unidentified
OTU_1899	3.4139e-05	k__Bacteria	p__Proteobacteria	c__Deltaproteobacteria	o__Myxococcales	f__Polyangiaceae	g__Sorangium	s__unidentified
OTU_19	0.000273112	k__Bacteria	p__Gemmatimonadetes	c__Gemmatimonadetes	o__Gemmatimonadales	f__Gemmatimonadaceae	g__unidentified	s__unidentified
OTU_190	0.00228731	k__Bacteria	p__Proteobacteria	c__Betaproteobacteria	o__Nitrosomonadales	f__Nitrosomonadaceae	g__unidentified	s__unidentified
OTU_1900	3.4139e-05	k__Bacteria	p__Actinobacteria	c__Thermoleophilia	o__Gaiellales	f__unidentified	g__unidentified	s__unidentified
OTU_1901	3.4139e-05	k__Bacteria	p__Proteobacteria	c__Deltaproteobacteria	o__Myxococcales	f__Haliangiaceae	g__Haliangium	s__unidentified
OTU_1902	6.8278e-05	k__Bacteria	p__Proteobacteria	c__Deltaproteobacteria	o__Myxococcales	f__BIrii41	g__unidentified	s__unidentified
OTU_1903	3.4139e-05	k__Bacteria	p__Verrucomicrobia	c__Spartobacteria	o__Chthoniobacterales	f__DA101_soil_group	g__unidentified	s__unidentified
OTU_1907	3.4139e-05	k__Bacteria	p__Verrucomicrobia	c__OPB35_soil_group	o__unidentified	f__unidentified	g__unidentified	s__unidentified
OTU_1908	0.000136556	k__Bacteria	p__Proteobacteria	c__Deltaproteobacteria	o__Myxococcales	f__Haliangiaceae	g__Haliangium	s__unidentified
OTU_191	0.00631572	k__Bacteria	p__Proteobacteria	c__Gammaproteobacteria	o__Xanthomonadales	f__Xanthomonadaceae	g__Mizugakiibacter	s__unidentified
OTU_1911	0.000273112	k__Bacteria	p__Acidobacteria	c__Subgroup_6	o__unidentified	f__unidentified	g__unidentified	s__unidentified
OTU_1912	0.000102417	k__Bacteria	p__Firmicutes	c__Bacilli	o__Bacillales	f__Paenibacillaceae	g__Paenibacillus	s__Paenibacillus_mucilaginosus
OTU_1914	6.8278e-05	k__Bacteria	p__Actinobacteria	c__Thermoleophilia	o__Gaiellales	f__unidentified	g__unidentified	s__unidentified
OTU_1916	0.000307251	k__Bacteria	p__Firmicutes	c__Bacilli	o__Bacillales	f__Paenibacillaceae	g__Cohnella	s__unidentified
OTU_1917	0.00034139	k__Bacteria	p__Firmicutes	c__Bacilli	o__Bacillales	f__Paenibacillaceae	g__Paenibacillus
OTU_1918	0.000751058	k__Bacteria	p__Actinobacteria	c__Thermoleophilia	o__Gaiellales	f__Gaiellaceae	g__Gaiella	s__unidentified
OTU_1919	0.000102417	k__Bacteria	p__Gemmatimonadetes	c__Gemmatimonadetes	o__Gemmatimonadales	f__Gemmatimonadaceae	g__unidentified	s__unidentified
OTU_192	0.000307251	k__Bacteria	p__Proteobacteria	c__Betaproteobacteria	o__Burkholderiales	f__Comamonadaceae
OTU_1920	0.00194592	k__Bacteria	p__Actinobacteria	c__Thermoleophilia	o__Gaiellales	f__unidentified	g__unidentified	s__unidentified
OTU_1921	0.000170695	k__Bacteria	p__Firmicutes	c__Bacilli	o__Bacillales	f__Paenibacillaceae	g__Paenibacillus	s__unidentified
OTU_1925	3.4139e-05	k__Bacteria	p__Planctomycetes	c__Planctomycetacia	o__Planctomycetales	f__Planctomycetaceae
OTU_193	0.00150212	k__Bacteria	p__Proteobacteria	c__Betaproteobacteria	o__Nitrosomonadales	f__Nitrosomonadaceae	g__unidentified	s__unidentified
OTU_1931	0.000102417	k__Bacteria	p__Proteobacteria	c__Deltaproteobacteria	o__Myxococcales	f__Haliangiaceae	g__Haliangium	s__unidentified
OTU_1936	6.8278e-05	k__Bacteria	p__Acidobacteria	c__Blastocatellia	o__Blastocatellales	f__Blastocatellaceae_Subgroup_4	g__11-24	s__unidentified
OTU_1939	6.8278e-05	k__Bacteria	p__Actinobacteria	c__Thermoleophilia	o__Gaiellales	f__unidentified	g__unidentified	s__unidentified
OTU_194	0.000477946	k__Bacteria	p__Proteobacteria	c__Gammaproteobacteria	o__Xanthomonadales	f__Xanthomonadales_Incertae_Sedis	g__Acidibacter	s__unidentified
OTU_1941	3.4139e-05	k__Bacteria	p__Verrucomicrobia	c__OPB35_soil_group
OTU_1942	3.4139e-05	k__Bacteria	p__Proteobacteria	c__Gammaproteobacteria	o__Legionellales	f__Coxiellaceae	g__Aquicella	s__unidentified
OTU_1944	3.4139e-05	k__Bacteria	p__Actinobacteria	c__Thermoleophilia	o__Gaiellales	f__Gaiellaceae	g__Gaiella	s__unidentified
OTU_1945	6.8278e-05	k__Bacteria	p__Firmicutes	c__Bacilli	o__Bacillales	f__Paenibacillaceae	g__Paenibacillus	s__unidentified
OTU_195	0.000648641	k__Bacteria	p__Proteobacteria	c__Betaproteobacteria	o__SC-I-84	f__unidentified	g__unidentified	s__unidentified
OTU_1950	3.4139e-05	k__Bacteria	p__Planctomycetes	c__Planctomycetacia	o__Planctomycetales	f__Planctomycetaceae
OTU_1952	0.000170695	k__Bacteria	p__Firmicutes	c__Bacilli	o__Bacillales	f__Paenibacillaceae	g__Paenibacillus	s__Paenibacillus_sp._MWE-106
OTU_1954	3.4139e-05	k__Bacteria	p__Proteobacteria	c__Deltaproteobacteria	o__Myxococcales	f__Haliangiaceae	g__Haliangium	s__unidentified
OTU_1955	3.4139e-05	k__Bacteria	p__Firmicutes	c__Bacilli	o__Bacillales	f__Bacillaceae	g__Bacillus	s__unidentified
OTU_1957	0.000204834	k__Bacteria	p__Proteobacteria	c__Deltaproteobacteria	o__Myxococcales	f__Archangiaceae	g__unidentified	s__unidentified
OTU_1961	3.4139e-05	k__Bacteria	p__Verrucomicrobia	c__Opitutae	o__Opitutales	f__Opitutaceae	g__Opitutus	s__unidentified
OTU_1962	6.8278e-05	k__Bacteria	p__Acidobacteria	c__Blastocatellia	o__Blastocatellales	f__Blastocatellaceae_Subgroup_4	g__DS-100	s__unidentified
OTU_1963	0.000204834	k__Bacteria	p__Firmicutes	c__Bacilli	o__Bacillales	f__Paenibacillaceae	g__Paenibacillus	s__unidentified
OTU_1964	3.4139e-05	k__Bacteria	p__Actinobacteria	c__Thermoleophilia	o__Gaiellales	f__Gaiellaceae	g__Gaiella	s__unidentified
OTU_1965	0.000409668	k__Bacteria	p__Verrucomicrobia	c__Spartobacteria	o__Chthoniobacterales	f__DA101_soil_group	g__unidentified	s__unidentified
OTU_1967	3.4139e-05	k__Bacteria	p__Proteobacteria	c__Deltaproteobacteria	o__Myxococcales	f__unidentified	g__unidentified	s__unidentified
OTU_1968	3.4139e-05	k__Bacteria	p__Proteobacteria	c__Deltaproteobacteria	o__Myxococcales	f__unidentified	g__unidentified	s__unidentified
OTU_1969	0.000102417	k__Bacteria	p__Proteobacteria	c__Deltaproteobacteria	o__Myxococcales	f__Phaselicystidaceae	g__Phaselicystis	s__unidentified
OTU_1971	6.8278e-05	k__Bacteria	p__Proteobacteria	c__Deltaproteobacteria	o__Myxococcales	f__Polyangiaceae	g__unidentified	s__unidentified
OTU_1974	3.4139e-05	k__Bacteria	p__Verrucomicrobia	c__OPB35_soil_group	o__unidentified	f__unidentified	g__unidentified	s__unidentified
OTU_1978	0.00105831	k__Bacteria	p__Acidobacteria	c__Subgroup_6	o__unidentified	f__unidentified	g__unidentified	s__unidentified
OTU_1979	6.8278e-05	k__Bacteria	p__Verrucomicrobia	c__Verrucomicrobia_Incertae_Sedis	o__Unknown_Order	f__Unknown_Family	g__Candidatus_Methylacidiphilum	s__unidentified
OTU_1980	6.8278e-05	k__Bacteria	p__Proteobacteria	c__Deltaproteobacteria	o__Myxococcales	f__Haliangiaceae	g__Haliangium	s__unidentified
OTU_1981	3.4139e-05	k__Bacteria	p__Proteobacteria	c__Deltaproteobacteria	o__Myxococcales	f__Polyangiaceae	g__Sorangium	s__Sorangium_cellulosum
OTU_1983	0.000102417	k__Bacteria	p__Firmicutes	c__Bacilli	o__Bacillales	f__Paenibacillaceae	g__Paenibacillus	s__unidentified
OTU_1984	6.8278e-05	k__Bacteria	p__Verrucomicrobia	c__Spartobacteria	o__Chthoniobacterales	f__DA101_soil_group	g__unidentified	s__unidentified
OTU_1988	3.4139e-05	k__Bacteria	p__Firmicutes	c__Bacilli	o__Bacillales	f__Paenibacillaceae	g__Paenibacillus	s__unidentified
OTU_199	0.000238973	k__Bacteria	p__Actinobacteria	c__Thermoleophilia	o__Solirubrobacterales	f__Patulibacteraceae	g__Patulibacter	s__unidentified
OTU_1997	6.8278e-05	k__Bacteria	p__Verrucomicrobia	c__OPB35_soil_group	o__unidentified	f__unidentified	g__unidentified	s__unidentified
OTU_1999	0.000170695	k__Bacteria	p__Firmicutes	c__Bacilli	o__Bacillales	f__Paenibacillaceae	g__Paenibacillus	s__Paenibacillus_sp._ECP38
OTU_20	0.000238973	k__Bacteria	p__Gemmatimonadetes	c__Gemmatimonadetes	o__Gemmatimonadales	f__Gemmatimonadaceae	g__unidentified	s__unidentified
OTU_200	0.000614502	k__Bacteria	p__Acidobacteria	c__Subgroup_6	o__unidentified	f__unidentified	g__unidentified	s__unidentified
OTU_2001	6.8278e-05	k__Bacteria	p__Proteobacteria	c__Deltaproteobacteria	o__Myxococcales	f__Sandaracinaceae	g__unidentified	s__unidentified
OTU_2005	3.4139e-05	k__Bacteria	p__Verrucomicrobia	c__Spartobacteria	o__Chthoniobacterales	f__Chthoniobacteraceae	g__Chthoniobacter	s__unidentified
OTU_2007	3.4139e-05	k__Bacteria	p__Verrucomicrobia	c__Opitutae	o__Opitutales	f__Opitutaceae	g__Opitutus	s__unidentified
OTU_201	0.0035846	k__Bacteria	p__Proteobacteria	c__Betaproteobacteria	o__Nitrosomonadales	f__Nitrosomonadaceae	g__unidentified	s__unidentified
OTU_2012	3.4139e-05	k__Bacteria	p__Verrucomicrobia	c__Spartobacteria	o__Chthoniobacterales	f__DA101_soil_group	g__unidentified	s__unidentified
OTU_2015	0.000955892	k__Bacteria	p__Acidobacteria	c__Subgroup_6	o__unidentified	f__unidentified	g__unidentified	s__unidentified
OTU_2016	3.4139e-05	k__Bacteria	p__Proteobacteria	c__Deltaproteobacteria	o__Myxococcales	f__Haliangiaceae	g__Haliangium	s__unidentified
OTU_2017	3.4139e-05	k__Bacteria	p__Verrucomicrobia	c__Spartobacteria	o__Chthoniobacterales	f__Chthoniobacteraceae	g__Chthoniobacter	s__unidentified
OTU_2019	0.000170695	k__Bacteria	p__Verrucomicrobia	c__OPB35_soil_group	o__unidentified	f__unidentified	g__unidentified	s__unidentified
OTU_202	3.4139e-05	k__Bacteria	p__Proteobacteria	c__Gammaproteobacteria	o__Xanthomonadales	f__Xanthomonadaceae	g__Dyella	s__unidentified
OTU_2025	3.4139e-05	k__Bacteria	p__Proteobacteria	c__Deltaproteobacteria	o__Myxococcales	f__Polyangiaceae	g__Sorangium	s__unidentified
OTU_2027	3.4139e-05	k__Bacteria	p__Acidobacteria	c__Blastocatellia	o__Blastocatellales	f__Blastocatellaceae_Subgroup_4	g__RB41	s__unidentified
OTU_2028	3.4139e-05	k__Bacteria	p__Verrucomicrobia	c__Spartobacteria	o__Chthoniobacterales	f__Chthoniobacteraceae	g__Chthoniobacter	s__unidentified
OTU_2029	3.4139e-05	k__Bacteria	p__Proteobacteria	c__Deltaproteobacteria	o__Myxococcales	f__unidentified	g__unidentified	s__unidentified
OTU_203	3.4139e-05	k__Bacteria	p__Proteobacteria	c__Betaproteobacteria	o__Burkholderiales	f__Oxalobacteraceae	g__unidentified	s__unidentified
OTU_2032	3.4139e-05	k__Bacteria	p__Verrucomicrobia	c__Verrucomicrobia_Incertae_Sedis	o__Unknown_Order	f__Unknown_Family	g__Candidatus_Methylacidiphilum	s__unidentified
OTU_2033	3.4139e-05	k__Bacteria	p__Proteobacteria	c__Deltaproteobacteria	o__Myxococcales	f__Haliangiaceae	g__Haliangium	s__unidentified
OTU_2034	6.8278e-05	k__Bacteria	p__Proteobacteria	c__Deltaproteobacteria	o__Myxococcales	f__BIrii41	g__unidentified	s__unidentified
OTU_2035	0.000136556	k__Bacteria	p__Verrucomicrobia	c__Spartobacteria	o__Chthoniobacterales	f__DA101_soil_group	g__unidentified	s__unidentified
OTU_2036	0.000136556	k__Bacteria	p__Verrucomicrobia	c__Spartobacteria	o__Chthoniobacterales	f__DA101_soil_group	g__unidentified	s__unidentified
OTU_2037	0.000170695	k__Bacteria	p__Proteobacteria	c__Deltaproteobacteria	o__Myxococcales	f__BIrii41	g__unidentified	s__unidentified
OTU_2038	3.4139e-05	k__Bacteria	p__Proteobacteria	c__Gammaproteobacteria	o__Legionellales	f__Coxiellaceae	g__Aquicella	s__unidentified
OTU_2039	0.000136556	k__Bacteria	p__Verrucomicrobia	c__Spartobacteria	o__Chthoniobacterales	f__DA101_soil_group	g__unidentified	s__unidentified
OTU_204	6.8278e-05	k__Bacteria	p__Acidobacteria	c__Subgroup_6	o__Unknown_Order	f__Unknown_Family	g__Vicinamibacter	s__unidentified
OTU_2040	0.000170695	k__Bacteria	p__Acidobacteria	c__Subgroup_6	o__unidentified	f__unidentified	g__unidentified	s__unidentified
OTU_2041	3.4139e-05	k__Bacteria	p__Planctomycetes
OTU_2042	0.000921753	k__Bacteria	p__Actinobacteria	c__Thermoleophilia	o__Gaiellales	f__Gaiellaceae	g__Gaiella	s__unidentified
OTU_2043	3.4139e-05	k__Bacteria	p__Acidobacteria	c__Blastocatellia	o__Blastocatellales	f__Blastocatellaceae_Subgroup_4	g__DS-100	s__unidentified
OTU_2048	3.4139e-05	k__Bacteria	p__Verrucomicrobia	c__Spartobacteria	o__Chthoniobacterales	f__Chthoniobacteraceae	g__Chthoniobacter	s__unidentified
OTU_2056	6.8278e-05	k__Bacteria	p__Verrucomicrobia	c__Spartobacteria	o__Chthoniobacterales	f__DA101_soil_group	g__unidentified	s__unidentified
OTU_2057	0.000170695	k__Bacteria	p__Acidobacteria	c__Subgroup_6	o__unidentified	f__unidentified	g__unidentified	s__unidentified
OTU_2058	3.4139e-05	k__Bacteria	p__Verrucomicrobia	c__OPB35_soil_group	o__unidentified	f__unidentified	g__unidentified	s__unidentified
OTU_206	6.8278e-05	k__Bacteria	p__Proteobacteria	c__Betaproteobacteria	o__Burkholderiales	f__Alcaligenaceae
OTU_2065	3.4139e-05	k__Bacteria	p__Proteobacteria	c__Gammaproteobacteria	o__Acidiferrobacterales	f__Acidiferrobacteraceae	g__Sulfurifustis	s__unidentified
OTU_2069	0.000375529	k__Bacteria	p__Acidobacteria	c__Subgroup_6	o__unidentified	f__unidentified	g__unidentified	s__unidentified
OTU_207	0.00126314	k__Bacteria	p__Actinobacteria	c__Thermoleophilia	o__Gaiellales	f__unidentified	g__unidentified	s__unidentified
OTU_2071	3.4139e-05	k__Bacteria	p__Firmicutes	c__Bacilli	o__Bacillales	f__Paenibacillaceae	g__Ammoniibacillus	s__unidentified
OTU_2076	6.8278e-05	k__Bacteria	p__Verrucomicrobia	c__Spartobacteria	o__Chthoniobacterales	f__Chthoniobacteraceae	g__Chthoniobacter	s__unidentified
OTU_2079	0.000102417	k__Bacteria	p__Planctomycetes	c__Pla4_lineage	o__unidentified	f__unidentified	g__unidentified	s__unidentified
OTU_208	0.000136556	k__Bacteria	p__Proteobacteria	c__Gammaproteobacteria	o__Xanthomonadales	f__Xanthomonadaceae	g__Dokdonella	s__unidentified
OTU_209	0.000102417	k__Bacteria	p__Proteobacteria	c__Betaproteobacteria	o__SC-I-84	f__unidentified	g__unidentified	s__unidentified
OTU_2090	3.4139e-05	k__Bacteria	p__Actinobacteria	c__Thermoleophilia	o__Gaiellales	f__Gaiellaceae	g__Gaiella	s__unidentified
OTU_2095	0.000102417	k__Bacteria	p__Actinobacteria	c__Thermoleophilia	o__Gaiellales	f__unidentified	g__unidentified	s__unidentified
OTU_2098	0.000375529	k__Bacteria	p__Proteobacteria	c__Deltaproteobacteria	o__Myxococcales	f__Haliangiaceae	g__Haliangium	s__unidentified
OTU_210	0.000990031	k__Bacteria	p__Actinobacteria	c__Thermoleophilia	o__Solirubrobacterales	f__Elev-16S-1332	g__unidentified	s__unidentified
OTU_2106	0.00119487	k__Bacteria	p__Actinobacteria	c__Thermoleophilia	o__Gaiellales	f__unidentified	g__unidentified	s__unidentified
OTU_211	0.000546224	k__Bacteria	p__Actinobacteria	c__Thermoleophilia	o__Solirubrobacterales	f__Elev-16S-1332	g__unidentified	s__unidentified
OTU_2113	3.4139e-05	k__Bacteria	p__Proteobacteria	c__Deltaproteobacteria	o__Myxococcales	f__Polyangiaceae	g__unidentified	s__unidentified
OTU_2118	3.4139e-05	k__Bacteria	p__Proteobacteria	c__Deltaproteobacteria	o__Myxococcales	f__Polyangiaceae	g__Sorangium	s__unidentified
OTU_2119	0.000204834	k__Bacteria	p__Acidobacteria	c__Subgroup_6	o__unidentified	f__unidentified	g__unidentified	s__unidentified
OTU_212	0.00276526	k__Bacteria	p__Actinobacteria	c__Thermoleophilia	o__Solirubrobacterales
OTU_2120	0.000648641	k__Bacteria	p__Actinobacteria	c__Thermoleophilia	o__Gaiellales	f__unidentified	g__unidentified	s__unidentified
OTU_2122	3.4139e-05	k__Bacteria	p__Proteobacteria	c__Deltaproteobacteria	o__Myxococcales	f__BIrii41	g__unidentified	s__unidentified
OTU_2124	0.000102417	k__Bacteria	p__Actinobacteria	c__Thermoleophilia	o__Gaiellales	f__unidentified	g__unidentified	s__unidentified
OTU_2125	3.4139e-05	k__Bacteria	p__Verrucomicrobia	c__Opitutae	o__Opitutales	f__Opitutaceae	g__Opitutus	s__unidentified
OTU_2127	0.000614502	k__Bacteria	p__Verrucomicrobia	c__Spartobacteria	o__Chthoniobacterales	f__DA101_soil_group	g__unidentified	s__unidentified
OTU_2128	6.8278e-05	k__Bacteria	p__Verrucomicrobia	c__Spartobacteria	o__Chthoniobacterales
OTU_2129	0.000102417	k__Bacteria	p__Verrucomicrobia	c__OPB35_soil_group	o__unidentified	f__unidentified	g__unidentified	s__unidentified
OTU_213	6.8278e-05	k__Bacteria	p__Proteobacteria	c__Betaproteobacteria	o__Burkholderiales	f__Oxalobacteraceae	g__Massilia	s__unidentified
OTU_2130	6.8278e-05	k__Bacteria	p__Firmicutes	c__Bacilli	o__Bacillales	f__Paenibacillaceae	g__Paenibacillus
OTU_2131	3.4139e-05	k__Bacteria	p__Verrucomicrobia	c__OPB35_soil_group	o__unidentified	f__unidentified	g__unidentified	s__unidentified
OTU_2132	0.000204834	k__Bacteria	p__Acidobacteria	c__Blastocatellia	o__Blastocatellales	f__Blastocatellaceae_Subgroup_4	g__RB41	s__unidentified
OTU_2133	6.8278e-05	k__Bacteria	p__Actinobacteria	c__Thermoleophilia	o__Gaiellales	f__unidentified	g__unidentified	s__unidentified
OTU_2134	0.000102417	k__Bacteria	p__Acidobacteria	c__Subgroup_6	o__unidentified	f__unidentified	g__unidentified	s__unidentified
OTU_2136	3.4139e-05	k__Bacteria	p__Actinobacteria	c__Thermoleophilia	o__Gaiellales	f__unidentified	g__unidentified	s__unidentified
OTU_2137	0.000102417	k__Bacteria	p__Proteobacteria	c__Deltaproteobacteria	o__Myxococcales	f__Haliangiaceae	g__Haliangium	s__unidentified
OTU_2138	0.000102417	k__Bacteria	p__Proteobacteria	c__Deltaproteobacteria	o__Myxococcales	f__BIrii41	g__unidentified	s__unidentified
OTU_2139	3.4139e-05	k__Bacteria	p__Firmicutes	c__Bacilli	o__Bacillales	f__Paenibacillaceae	g__Paenibacillus
OTU_214	0.000204834	k__Bacteria	p__Proteobacteria	c__Gammaproteobacteria	o__Xanthomonadales	f__Xanthomonadaceae	g__Rhodanobacter	s__unidentified
OTU_2140	6.8278e-05	k__Bacteria	p__Proteobacteria	c__Deltaproteobacteria	o__Myxococcales	f__Haliangiaceae	g__Haliangium	s__unidentified
OTU_2142	6.8278e-05	k__Bacteria	p__Proteobacteria	c__Gammaproteobacteria	o__Legionellales	f__Coxiellaceae	g__Aquicella	s__unidentified
OTU_2143	0.000102417	k__Bacteria	p__Acidobacteria	c__Subgroup_6	o__unidentified	f__unidentified	g__unidentified	s__unidentified
OTU_2144	3.4139e-05	k__Bacteria	p__Proteobacteria	c__Deltaproteobacteria	o__Myxococcales	f__BIrii41	g__unidentified	s__unidentified
OTU_2145	0.000102417	k__Bacteria	p__Verrucomicrobia	c__OPB35_soil_group	o__unidentified	f__unidentified	g__unidentified	s__unidentified
OTU_2146	6.8278e-05	k__Bacteria	p__Verrucomicrobia	c__Spartobacteria	o__Chthoniobacterales	f__DA101_soil_group	g__unidentified	s__unidentified
OTU_2147	0.000170695	k__Bacteria	p__Verrucomicrobia	c__Spartobacteria	o__Chthoniobacterales	f__DA101_soil_group	g__unidentified	s__unidentified
OTU_2149	6.8278e-05	k__Bacteria	p__Verrucomicrobia	c__Spartobacteria	o__Chthoniobacterales	f__DA101_soil_group	g__unidentified	s__unidentified
OTU_2150	0.000170695	k__Bacteria	p__Acidobacteria	c__Holophagae	o__Subgroup_10	f__ABS-19	g__unidentified	s__unidentified
OTU_2152	6.8278e-05	k__Bacteria	p__Verrucomicrobia	c__Spartobacteria	o__Chthoniobacterales	f__Chthoniobacteraceae	g__Chthoniobacter	s__unidentified
OTU_2155	3.4139e-05	k__Bacteria	p__Verrucomicrobia	c__OPB35_soil_group	o__unidentified	f__unidentified	g__unidentified	s__unidentified
OTU_216	0.000273112	k__Bacteria	p__Proteobacteria	c__Betaproteobacteria	o__SC-I-84	f__unidentified	g__unidentified	s__unidentified
OTU_2161	3.4139e-05	k__Bacteria	p__Acidobacteria	c__Blastocatellia	o__Blastocatellales	f__Blastocatellaceae_Subgroup_4	g__DS-100	s__unidentified
OTU_2163	3.4139e-05	k__Bacteria	p__Proteobacteria	c__Deltaproteobacteria	o__Myxococcales	f__BIrii41	g__unidentified	s__unidentified
OTU_2165	3.4139e-05	k__Bacteria	p__Proteobacteria	c__Deltaproteobacteria	o__Myxococcales	f__Polyangiaceae	g__Sorangium	s__unidentified
OTU_217	6.8278e-05	k__Bacteria	p__Proteobacteria	c__Gammaproteobacteria	o__Pseudomonadales	f__Pseudomonadaceae	g__Pseudomonas	s__Pseudomonas_koreensis
OTU_2170	6.8278e-05	k__Bacteria	p__Verrucomicrobia	c__OPB35_soil_group	o__unidentified	f__unidentified	g__unidentified	s__unidentified
OTU_2171	3.4139e-05	k__Bacteria	p__Planctomycetes	c__OM190	o__unidentified	f__unidentified	g__unidentified	s__unidentified
OTU_2173	3.4139e-05	k__Bacteria	p__Proteobacteria	c__Gammaproteobacteria	o__Xanthomonadales	f__Solimonadaceae	g__Polycyclovorans	s__unidentified
OTU_2177	0.000102417	k__Bacteria	p__Verrucomicrobia	c__Spartobacteria	o__Chthoniobacterales	f__Chthoniobacteraceae	g__Chthoniobacter	s__unidentified
OTU_218	0.000409668	k__Bacteria	p__Proteobacteria	c__Betaproteobacteria	o__SC-I-84	f__unidentified	g__unidentified	s__unidentified
OTU_2186	3.4139e-05	k__Bacteria	p__Firmicutes	c__Bacilli	o__Bacillales	f__Paenibacillaceae	g__Paenibacillus
OTU_219	0.00174109	k__Bacteria	p__Proteobacteria	c__Betaproteobacteria	o__Burkholderiales	f__Comamonadaceae	g__Leptothrix	s__unidentified
OTU_2195	0.000443807	k__Bacteria	p__Actinobacteria	c__Thermoleophilia	o__Gaiellales	f__unidentified	g__unidentified	s__unidentified
OTU_2196	3.4139e-05	k__Bacteria	p__Actinobacteria	c__Rubrobacteria	o__Rubrobacterales	f__Rubrobacteriaceae	g__Rubrobacter	s__unidentified
OTU_2199	3.4139e-05	k__Bacteria	p__Acidobacteria	c__Blastocatellia	o__Blastocatellales	f__Blastocatellaceae_Subgroup_4	g__DS-100	s__unidentified
OTU_22	6.8278e-05	k__Bacteria	p__Gemmatimonadetes	c__Gemmatimonadetes	o__Gemmatimonadales	f__Gemmatimonadaceae
OTU_220	0.000819336	k__Bacteria	p__Proteobacteria	c__Betaproteobacteria	o__TRA3-20	f__unidentified	g__unidentified	s__unidentified
OTU_2200	3.4139e-05	k__Bacteria	p__Proteobacteria	c__Deltaproteobacteria	o__Myxococcales	f__Polyangiaceae	g__Sorangium	s__unidentified
OTU_2201	0.000102417	k__Bacteria	p__Verrucomicrobia	c__OPB35_soil_group	o__unidentified	f__unidentified	g__unidentified	s__unidentified
OTU_2202	0.00546224	k__Bacteria	p__Acidobacteria	c__Blastocatellia	o__Blastocatellales	f__Blastocatellaceae_Subgroup_4	g__RB41	s__unidentified
OTU_2203	0.000477946	k__Bacteria	p__Gemmatimonadetes	c__Gemmatimonadetes	o__Gemmatimonadales	f__Gemmatimonadaceae	g__Gemmatirosa	s__unidentified
OTU_2204	0.00290182	k__Bacteria	p__Gemmatimonadetes	c__Gemmatimonadetes	o__Gemmatimonadales	f__Gemmatimonadaceae	g__Gemmatimonas	s__unidentified
OTU_2205	0.00177523	k__Bacteria	p__Acidobacteria	c__Blastocatellia	o__Blastocatellales	f__Blastocatellaceae_Subgroup_4	g__RB41	s__unidentified
OTU_2206	0.00334562	k__Bacteria	p__Acidobacteria	c__Blastocatellia	o__Blastocatellales	f__Blastocatellaceae_Subgroup_4	g__RB41	s__unidentified
OTU_2208	0.000136556	k__Bacteria	p__Acidobacteria	c__Blastocatellia	o__Blastocatellales	f__Blastocatellaceae_Subgroup_4	g__RB41	s__unidentified
OTU_2209	0.000955892	k__Bacteria	p__Acidobacteria	c__Blastocatellia	o__Blastocatellales	f__Blastocatellaceae_Subgroup_4	g__11-24	s__unidentified
OTU_221	0.000785197	k__Bacteria	p__Actinobacteria	c__Thermoleophilia	o__Solirubrobacterales	f__Elev-16S-1332	g__unidentified	s__unidentified
OTU_2210	0.000204834	k__Bacteria	p__Acidobacteria	c__Blastocatellia	o__Blastocatellales	f__Blastocatellaceae_Subgroup_4	g__RB41	s__unidentified
OTU_2211	0.00105831	k__Bacteria	p__Acidobacteria	c__Blastocatellia	o__Blastocatellales	f__Blastocatellaceae_Subgroup_4	g__RB41	s__unidentified
OTU_2212	0.00034139	k__Bacteria	p__Verrucomicrobia	c__Spartobacteria	o__Chthoniobacterales	f__Chthoniobacteraceae	g__Chthoniobacter	s__unidentified
OTU_2213	0.000238973	k__Bacteria	p__Gemmatimonadetes	c__Gemmatimonadetes	o__Gemmatimonadales	f__Gemmatimonadaceae	g__Gemmatimonas	s__unidentified
OTU_2216	6.8278e-05	k__Bacteria	p__Acidobacteria	c__Blastocatellia	o__Blastocatellales	f__Blastocatellaceae_Subgroup_4	g__RB41	s__unidentified
OTU_2217	0.00150212	k__Bacteria	p__Acidobacteria	c__Blastocatellia	o__Blastocatellales	f__Blastocatellaceae_Subgroup_4	g__RB41	s__unidentified
OTU_2218	0.000853475	k__Bacteria	p__Gemmatimonadetes	c__Gemmatimonadetes	o__Gemmatimonadales	f__Gemmatimonadaceae	g__Gemmatimonas	s__unidentified
OTU_2219	0.000648641	k__Bacteria	p__Gemmatimonadetes	c__Gemmatimonadetes	o__Gemmatimonadales	f__Gemmatimonadaceae	g__Gemmatimonas	s__unidentified
OTU_222	0.000204834	k__Bacteria	p__Proteobacteria	c__Betaproteobacteria	o__Nitrosomonadales	f__Nitrosomonadaceae	g__unidentified	s__unidentified
OTU_2220	3.4139e-05	k__Bacteria	p__Chloroflexi	c__Ktedonobacteria	o__C0119	f__unidentified	g__unidentified	s__unidentified
OTU_2221	3.4139e-05	k__Bacteria	p__Acidobacteria	c__Blastocatellia	o__Blastocatellales	f__Blastocatellaceae_Subgroup_4	g__11-24	s__unidentified
OTU_2222	3.4139e-05	k__Bacteria	p__Gemmatimonadetes	c__Gemmatimonadetes	o__Gemmatimonadales	f__Gemmatimonadaceae	g__Gemmatimonas	s__unidentified
OTU_2223	0.000238973	k__Bacteria	p__Acidobacteria	c__Blastocatellia	o__Blastocatellales	f__Blastocatellaceae_Subgroup_4	g__11-24	s__unidentified
OTU_2224	0.000102417	k__Bacteria	p__Planctomycetes	c__OM190	o__unidentified	f__unidentified	g__unidentified	s__unidentified
OTU_2226	3.4139e-05	k__Bacteria	p__Acidobacteria	c__Blastocatellia	o__Blastocatellales	f__Blastocatellaceae_Subgroup_4	g__RB41	s__unidentified
OTU_2227	0.000102417	k__Bacteria	p__Gemmatimonadetes	c__Gemmatimonadetes	o__Gemmatimonadales	f__Gemmatimonadaceae	g__Gemmatirosa	s__unidentified
OTU_2229	6.8278e-05	k__Bacteria	p__Acidobacteria	c__Blastocatellia	o__Blastocatellales	f__Blastocatellaceae_Subgroup_4	g__11-24	s__unidentified
OTU_223	0.000273112	k__Bacteria	p__Proteobacteria	c__Betaproteobacteria	o__Burkholderiales	f__Comamonadaceae	g__Caenimonas	s__unidentified
OTU_2231	3.4139e-05	k__Bacteria	p__Nitrospirae	c__Nitrospira	o__Nitrospirales	f__0319-6A21	g__unidentified	s__unidentified
OTU_2232	6.8278e-05	k__Bacteria	p__Acidobacteria	c__Blastocatellia	o__Blastocatellales	f__Blastocatellaceae_Subgroup_4	g__RB41	s__unidentified
OTU_2233	0.000238973	k__Bacteria	p__Acidobacteria	c__Blastocatellia	o__Blastocatellales	f__Blastocatellaceae_Subgroup_4	g__RB41	s__unidentified
OTU_2234	0.000477946	k__Bacteria	p__Chloroflexi	c__Ktedonobacteria	o__C0119	f__unidentified	g__unidentified	s__unidentified
OTU_224	0.000512085	k__Bacteria	p__Proteobacteria	c__Betaproteobacteria	o__Burkholderiales	f__Oxalobacteraceae	g__Noviherbaspirillum	s__unidentified
OTU_2240	0.000102417	k__Bacteria	p__Acidobacteria	c__Blastocatellia	o__Blastocatellales	f__Blastocatellaceae_Subgroup_4	g__11-24	s__unidentified
OTU_2242	6.8278e-05	k__Bacteria	p__Acidobacteria	c__Blastocatellia	o__Blastocatellales	f__Blastocatellaceae_Subgroup_4	g__11-24	s__unidentified
OTU_2243	3.4139e-05	k__Bacteria	p__Acidobacteria	c__Blastocatellia	o__Blastocatellales	f__Blastocatellaceae_Subgroup_4	g__11-24	s__unidentified
OTU_2244	6.8278e-05	k__Bacteria	p__Acidobacteria	c__Blastocatellia	o__Blastocatellales	f__Blastocatellaceae_Subgroup_4	g__RB41	s__unidentified
OTU_2246	0.000102417	k__Bacteria	p__Chloroflexi	c__Ktedonobacteria	o__C0119	f__unidentified	g__unidentified	s__unidentified
OTU_2248	0.00430152	k__Bacteria	p__Gemmatimonadetes	c__Gemmatimonadetes	o__Gemmatimonadales	f__Gemmatimonadaceae	g__unidentified	s__unidentified
OTU_2249	3.4139e-05	k__Bacteria	p__Gemmatimonadetes	c__Gemmatimonadetes	o__Gemmatimonadales	f__Gemmatimonadaceae	g__Gemmatirosa	s__unidentified
OTU_225	0.000375529	k__Bacteria	p__Actinobacteria	c__Thermoleophilia	o__Solirubrobacterales	f__Patulibacteraceae	g__Patulibacter	s__unidentified
OTU_2250	6.8278e-05	k__Bacteria	p__Chloroflexi	c__Ktedonobacteria	o__C0119	f__unidentified	g__unidentified	s__unidentified
OTU_2251	6.8278e-05	k__Bacteria	p__Chloroflexi	c__Ktedonobacteria	o__C0119	f__unidentified	g__unidentified	s__unidentified
OTU_2255	0.000136556	k__Bacteria	p__Acidobacteria	c__Blastocatellia	o__Blastocatellales	f__Blastocatellaceae_Subgroup_4	g__11-24	s__unidentified
OTU_2256	3.4139e-05	k__Bacteria	p__Acidobacteria	c__Blastocatellia	o__Blastocatellales	f__Blastocatellaceae_Subgroup_4	g__RB41	s__unidentified
OTU_2259	0.000409668	k__Bacteria	p__Acidobacteria	c__Blastocatellia	o__Blastocatellales	f__Blastocatellaceae_Subgroup_4	g__RB41	s__unidentified
OTU_226	0.000273112	k__Bacteria	p__Proteobacteria	c__Betaproteobacteria	o__Burkholderiales	f__Comamonadaceae	g__Rhizobacter	s__unidentified
OTU_2260	0.000238973	k__Bacteria	p__Firmicutes	c__Bacilli	o__Bacillales	f__Paenibacillaceae	g__Cohnella	s__unidentified
OTU_2261	3.4139e-05	k__Bacteria	p__Acidobacteria	c__Blastocatellia	o__Blastocatellales	f__Blastocatellaceae_Subgroup_4	g__RB41	s__unidentified
OTU_2262	0.000170695	k__Bacteria	p__Acidobacteria	c__Blastocatellia	o__Blastocatellales	f__Blastocatellaceae_Subgroup_4	g__11-24	s__unidentified
OTU_2264	0.000136556	k__Bacteria	p__Acidobacteria	c__Blastocatellia	o__Blastocatellales	f__Blastocatellaceae_Subgroup_4	g__RB41	s__unidentified
OTU_227	0.0013997	k__Bacteria	p__Proteobacteria	c__Betaproteobacteria	o__SC-I-84
OTU_2273	0.00648641	k__Bacteria	p__Nitrospirae	c__Nitrospira	o__Nitrospirales	f__Nitrospiraceae	g__Nitrospira	s__unidentified
OTU_2274	6.8278e-05	k__Bacteria	p__Gemmatimonadetes	c__Gemmatimonadetes	o__Gemmatimonadales	f__Gemmatimonadaceae
OTU_2275	0.000648641	k__Bacteria	p__Gemmatimonadetes	c__Gemmatimonadetes	o__Gemmatimonadales	f__Gemmatimonadaceae
OTU_2276	0.000170695	k__Bacteria	p__Gemmatimonadetes	c__Gemmatimonadetes	o__Gemmatimonadales	f__Gemmatimonadaceae	g__Gemmatimonas	s__unidentified
OTU_2277	0.000375529	k__Bacteria	p__Gemmatimonadetes	c__Gemmatimonadetes	o__Gemmatimonadales	f__Gemmatimonadaceae	g__unidentified	s__unidentified
OTU_2278	0.000375529	k__Bacteria	p__Actinobacteria	c__Actinobacteria	o__Propionibacteriales	f__Nocardioidaceae	g__Nocardioides	s__unidentified
OTU_2279	3.4139e-05	k__Bacteria	p__BRC1	c__unidentified	o__unidentified	f__unidentified	g__unidentified	s__unidentified
OTU_228	3.4139e-05	k__Bacteria	p__Proteobacteria	c__Gammaproteobacteria	o__Xanthomonadales	f__Xanthomonadaceae	g__Arenimonas	s__unidentified
OTU_2281	0.000170695	k__Bacteria	p__Gemmatimonadetes	c__Gemmatimonadetes	o__Gemmatimonadales	f__Gemmatimonadaceae	g__Gemmatirosa	s__unidentified
OTU_2282	0.000102417	k__Bacteria	p__Gemmatimonadetes	c__Gemmatimonadetes	o__Gemmatimonadales	f__Gemmatimonadaceae	g__unidentified	s__unidentified
OTU_2283	0.000238973	k__Bacteria	p__Gemmatimonadetes	c__Gemmatimonadetes	o__Gemmatimonadales	f__Gemmatimonadaceae
OTU_2284	0.000819336	k__Bacteria	p__Gemmatimonadetes	c__Gemmatimonadetes	o__Gemmatimonadales	f__Gemmatimonadaceae	g__Gemmatimonas	s__unidentified
OTU_2285	3.4139e-05	k__Bacteria	p__Gemmatimonadetes	c__Gemmatimonadetes	o__Gemmatimonadales	f__Gemmatimonadaceae	g__Gemmatimonas	s__unidentified
OTU_2286	6.8278e-05	k__Bacteria	p__Nitrospirae	c__Nitrospira	o__Nitrospirales	f__Nitrospiraceae	g__Nitrospira	s__unidentified
OTU_2287	6.8278e-05	k__Bacteria	p__Gemmatimonadetes	c__Gemmatimonadetes	o__Gemmatimonadales	f__Gemmatimonadaceae	g__Gemmatimonas	s__unidentified
OTU_2288	0.000238973	k__Bacteria	p__Gemmatimonadetes	c__Gemmatimonadetes	o__Gemmatimonadales	f__Gemmatimonadaceae	g__Gemmatimonas	s__unidentified
OTU_229	0.00034139	k__Bacteria	p__Actinobacteria	c__Thermoleophilia	o__Solirubrobacterales	f__0319-6M6	g__unidentified	s__unidentified
OTU_2290	0.000273112	k__Bacteria	p__Gemmatimonadetes	c__Gemmatimonadetes	o__Gemmatimonadales	f__Gemmatimonadaceae	g__Gemmatimonas	s__unidentified
OTU_2291	0.000136556	k__Bacteria	p__Gemmatimonadetes	c__Gemmatimonadetes	o__Gemmatimonadales	f__Gemmatimonadaceae	g__unidentified	s__unidentified
OTU_2292	3.4139e-05	k__Bacteria	p__Gemmatimonadetes	c__Gemmatimonadetes	o__Gemmatimonadales	f__Gemmatimonadaceae	g__Gemmatimonas	s__unidentified
OTU_2293	0.000204834	k__Bacteria	p__Gemmatimonadetes	c__Gemmatimonadetes	o__Gemmatimonadales	f__Gemmatimonadaceae	g__Gemmatimonas	s__unidentified
OTU_2294	0.00034139	k__Bacteria	p__Gemmatimonadetes	c__Gemmatimonadetes	o__Gemmatimonadales	f__Gemmatimonadaceae	g__Gemmatimonas	s__unidentified
OTU_2295	6.8278e-05	k__Bacteria	p__Gemmatimonadetes	c__Gemmatimonadetes	o__Gemmatimonadales	f__Gemmatimonadaceae	g__Gemmatimonas	s__unidentified
OTU_2299	0.00034139	k__Bacteria	p__Gemmatimonadetes	c__Gemmatimonadetes	o__Gemmatimonadales	f__Gemmatimonadaceae	g__Gemmatimonas	s__unidentified
OTU_23	3.4139e-05	k__Bacteria	p__Gemmatimonadetes	c__Gemmatimonadetes	o__Gemmatimonadales	f__Gemmatimonadaceae	g__unidentified	s__unidentified
OTU_230	0.000716919	k__Bacteria	p__Actinobacteria	c__Thermoleophilia	o__Solirubrobacterales	f__Solirubrobacteraceae	g__Solirubrobacter	s__unidentified
OTU_2301	0.000136556	k__Bacteria	p__Gemmatimonadetes	c__Gemmatimonadetes	o__Gemmatimonadales	f__Gemmatimonadaceae	g__Gemmatimonas	s__unidentified
OTU_2302	3.4139e-05	k__Bacteria	p__BRC1	c__unidentified	o__unidentified	f__unidentified	g__unidentified	s__unidentified
OTU_2303	3.4139e-05	k__Bacteria	p__Gemmatimonadetes	c__Gemmatimonadetes	o__Gemmatimonadales	f__Gemmatimonadaceae	g__Gemmatimonas	s__unidentified
OTU_2305	6.8278e-05	k__Bacteria	p__Gemmatimonadetes	c__Gemmatimonadetes	o__Gemmatimonadales	f__Gemmatimonadaceae	g__Gemmatimonas	s__unidentified
OTU_2306	0.000238973	k__Bacteria	p__Gemmatimonadetes	c__Gemmatimonadetes	o__Gemmatimonadales	f__Gemmatimonadaceae	g__Gemmatirosa	s__unidentified
OTU_2308	6.8278e-05	k__Bacteria	p__Gemmatimonadetes	c__Gemmatimonadetes	o__Gemmatimonadales	f__Gemmatimonadaceae	g__Gemmatimonas	s__unidentified
OTU_2309	0.000102417	k__Bacteria	p__Gemmatimonadetes	c__Gemmatimonadetes	o__Gemmatimonadales	f__Gemmatimonadaceae	g__unidentified	s__unidentified
OTU_231	0.00126314	k__Bacteria	p__Actinobacteria	c__Thermoleophilia	o__Gaiellales	f__Gaiellaceae	g__Gaiella	s__unidentified
OTU_2310	6.8278e-05	k__Bacteria	p__Gemmatimonadetes	c__Gemmatimonadetes	o__Gemmatimonadales	f__Gemmatimonadaceae	g__Gemmatimonas	s__unidentified
OTU_2311	0.000102417	k__Bacteria	p__Nitrospirae	c__Nitrospira	o__Nitrospirales	f__Nitrospiraceae	g__Nitrospira	s__unidentified
OTU_2315	0.000102417	k__Bacteria	p__Planctomycetes	c__OM190	o__unidentified	f__unidentified	g__unidentified	s__unidentified
OTU_2317	3.4139e-05	k__Bacteria	p__Planctomycetes	c__OM190	o__unidentified	f__unidentified	g__unidentified	s__unidentified
OTU_2318	6.8278e-05	k__Bacteria	p__Gemmatimonadetes	c__Gemmatimonadetes	o__Gemmatimonadales	f__Gemmatimonadaceae	g__Gemmatimonas	s__unidentified
OTU_2319	6.8278e-05	k__Bacteria	p__Gemmatimonadetes	c__Gemmatimonadetes	o__Gemmatimonadales	f__Gemmatimonadaceae	g__Gemmatirosa	s__Gemmatirosa_kalamazoonesis
OTU_2320	0.000170695	k__Bacteria	p__Nitrospirae	c__Nitrospira	o__Nitrospirales	f__Nitrospiraceae	g__Nitrospira	s__unidentified
OTU_2322	0.000238973	k__Bacteria	p__Gemmatimonadetes	c__Gemmatimonadetes	o__Gemmatimonadales	f__Gemmatimonadaceae	g__Gemmatimonas	s__unidentified
OTU_2323	0.000273112	k__Bacteria	p__Gemmatimonadetes	c__Gemmatimonadetes	o__Gemmatimonadales	f__Gemmatimonadaceae	g__unidentified	s__unidentified
OTU_2327	6.8278e-05	k__Bacteria	p__Planctomycetes	c__OM190	o__unidentified	f__unidentified	g__unidentified	s__unidentified
OTU_233	0.000853475	k__Bacteria	p__Firmicutes	c__Bacilli	o__Bacillales	f__Bacillaceae	g__Bacillus
OTU_2330	3.4139e-05	k__Bacteria	p__Gemmatimonadetes	c__Gemmatimonadetes	o__Gemmatimonadales	f__Gemmatimonadaceae	g__Gemmatimonas	s__unidentified
OTU_2332	0.000751058	k__Bacteria	p__Gemmatimonadetes	c__Gemmatimonadetes	o__Gemmatimonadales	f__Gemmatimonadaceae	g__Gemmatimonas	s__unidentified
OTU_2333	0.000546224	k__Bacteria	p__Gemmatimonadetes	c__Gemmatimonadetes	o__Gemmatimonadales	f__Gemmatimonadaceae	g__unidentified	s__unidentified
OTU_2334	3.4139e-05	k__Bacteria	p__Gemmatimonadetes	c__Gemmatimonadetes	o__Gemmatimonadales	f__Gemmatimonadaceae	g__Gemmatimonas	s__unidentified
OTU_2337	3.4139e-05	k__Bacteria	p__Gemmatimonadetes	c__Gemmatimonadetes	o__Gemmatimonadales	f__Gemmatimonadaceae
OTU_2339	0.000238973	k__Bacteria	p__Gemmatimonadetes	c__Gemmatimonadetes	o__Gemmatimonadales	f__Gemmatimonadaceae	g__Gemmatimonas	s__unidentified
OTU_2340	6.8278e-05	k__Bacteria	p__Gemmatimonadetes	c__Gemmatimonadetes	o__Gemmatimonadales	f__Gemmatimonadaceae	g__Gemmatirosa	s__unidentified
OTU_2341	0.000307251	k__Bacteria	p__Gemmatimonadetes	c__Gemmatimonadetes	o__Gemmatimonadales	f__Gemmatimonadaceae	g__Gemmatimonas	s__unidentified
OTU_2342	3.4139e-05	k__Bacteria	p__Gemmatimonadetes	c__Gemmatimonadetes	o__Gemmatimonadales	f__Gemmatimonadaceae
OTU_2345	3.4139e-05	k__Bacteria	p__Gemmatimonadetes	c__Gemmatimonadetes	o__Gemmatimonadales	f__Gemmatimonadaceae	g__Gemmatimonas	s__unidentified
OTU_2348	3.4139e-05	k__Bacteria	p__Gemmatimonadetes	c__Gemmatimonadetes	o__Gemmatimonadales	f__Gemmatimonadaceae	g__Gemmatirosa	s__unidentified
OTU_235	0.000921753	k__Bacteria	p__Acidobacteria	c__Holophagae	o__Subgroup_7	f__unidentified	g__unidentified	s__unidentified
OTU_2350	3.4139e-05	k__Bacteria	p__Planctomycetes	c__OM190	o__unidentified	f__unidentified	g__unidentified	s__unidentified
OTU_2351	6.8278e-05	k__Bacteria	p__Planctomycetes	c__OM190	o__unidentified	f__unidentified	g__unidentified	s__unidentified
OTU_2352	3.4139e-05	k__Bacteria	p__Planctomycetes	c__OM190
OTU_2358	0.000102417	k__Bacteria	p__Gemmatimonadetes	c__Gemmatimonadetes	o__Gemmatimonadales	f__Gemmatimonadaceae	g__unidentified	s__unidentified
OTU_2359	6.8278e-05	k__Bacteria	p__Actinobacteria	c__Actinobacteria	o__Micrococcales	f__Micrococcaceae	g__Arthrobacter	s__unidentified
OTU_236	0.00136556	k__Bacteria	p__Actinobacteria	c__Thermoleophilia	o__Solirubrobacterales	f__Elev-16S-1332	g__unidentified	s__unidentified
OTU_2360	3.4139e-05	k__Bacteria	p__Acidobacteria	c__Holophagae	o__Subgroup_7	f__unidentified	g__unidentified	s__unidentified
OTU_2361	0.000443807	k__Bacteria	p__Proteobacteria	c__Deltaproteobacteria	o__Myxococcales	f__Nannocystaceae	g__Pseudenhygromyxa	s__unidentified
OTU_2362	3.4139e-05	k__Bacteria	p__Elusimicrobia	c__Elusimicrobia	o__Lineage_IIb	f__unidentified	g__unidentified	s__unidentified
OTU_2364	3.4139e-05	k__Bacteria	p__Gemmatimonadetes	c__Gemmatimonadetes	o__Gemmatimonadales	f__Gemmatimonadaceae	g__unidentified	s__unidentified
OTU_237	3.4139e-05	k__Bacteria	p__Proteobacteria	c__Betaproteobacteria	o__SC-I-84	f__unidentified	g__unidentified	s__unidentified
OTU_2371	6.8278e-05	k__Bacteria	p__Bacteroidetes	c__Sphingobacteriia	o__Sphingobacteriales	f__PHOS-HE51	g__unidentified	s__unidentified
OTU_2374	6.8278e-05	k__Bacteria	p__Proteobacteria	c__Deltaproteobacteria	o__Myxococcales	f__Nannocystaceae	g__unidentified	s__unidentified
OTU_2379	0.000102417	k__Bacteria	p__Chloroflexi	c__Ktedonobacteria	o__C0119	f__unidentified	g__unidentified	s__unidentified
OTU_238	0.000102417	k__Bacteria	p__Proteobacteria	c__Betaproteobacteria	o__Burkholderiales	f__Burkholderiaceae	g__Burkholderia-Paraburkholderia	s__unidentified
OTU_2381	3.4139e-05	k__Bacteria	p__Elusimicrobia	c__Elusimicrobia	o__Lineage_IIb	f__unidentified	g__unidentified	s__unidentified
OTU_2383	3.4139e-05	k__Bacteria	p__Acidobacteria	c__Holophagae	o__Subgroup_7	f__unidentified	g__unidentified	s__unidentified
OTU_2386	3.4139e-05	k__Bacteria	p__Bacteroidetes	c__Sphingobacteriia	o__Sphingobacteriales	f__Saprospiraceae	g__unidentified	s__unidentified
OTU_2388	6.8278e-05	k__Bacteria	p__Elusimicrobia	c__Elusimicrobia	o__Lineage_IIb	f__unidentified	g__unidentified	s__unidentified
OTU_239	0.000307251	k__Bacteria	p__Acidobacteria	c__Holophagae	o__Subgroup_7	f__unidentified	g__unidentified	s__unidentified
OTU_2391	3.4139e-05	k__Bacteria	p__Elusimicrobia	c__Elusimicrobia	o__Lineage_IIb	f__unidentified	g__unidentified	s__unidentified
OTU_2396	3.4139e-05	k__Bacteria	p__Elusimicrobia	c__Elusimicrobia	o__Lineage_IIb	f__unidentified	g__unidentified	s__unidentified
OTU_2399	0.000170695	k__Bacteria	p__Bacteroidetes	c__Sphingobacteriia	o__Sphingobacteriales	f__Chitinophagaceae	g__Flavisolibacter	s__unidentified
OTU_240	0.00116073	k__Bacteria	p__Proteobacteria	c__Betaproteobacteria	o__Nitrosomonadales	f__Nitrosomonadaceae	g__unidentified	s__unidentified
OTU_2400	0.000204834	k__Bacteria	p__Bacteroidetes	c__Sphingobacteriia	o__Sphingobacteriales	f__Chitinophagaceae	g__Segetibacter	s__unidentified
OTU_2405	0.000170695	k__Bacteria	p__Bacteroidetes	c__Sphingobacteriia	o__Sphingobacteriales	f__Sphingobacteriaceae	g__Pedobacter	s__unidentified
OTU_2406	0.000751058	k__Bacteria	p__Actinobacteria	c__Actinobacteria	o__Propionibacteriales	f__Nocardioidaceae	g__Nocardioides	s__unidentified
OTU_241	3.4139e-05	k__Bacteria	p__Proteobacteria	c__Betaproteobacteria	o__SC-I-84	f__unidentified	g__unidentified	s__unidentified
OTU_2417	0.000443807	k__Bacteria	p__Bacteroidetes	c__Sphingobacteriia	o__Sphingobacteriales	f__Chitinophagaceae	g__Flavisolibacter	s__unidentified
OTU_2419	3.4139e-05	k__Bacteria	p__Bacteroidetes	c__Sphingobacteriia	o__Sphingobacteriales	f__Chitinophagaceae	g__Flavisolibacter	s__unidentified
OTU_2421	0.000307251	k__Bacteria	p__Bacteroidetes	c__Sphingobacteriia	o__Sphingobacteriales	f__unidentified	g__unidentified	s__unidentified
OTU_2423	3.4139e-05	k__Bacteria	p__Bacteroidetes	c__Sphingobacteriia	o__Sphingobacteriales	f__Chitinophagaceae	g__Flavitalea	s__unidentified
OTU_2426	3.4139e-05	k__Bacteria	p__Bacteroidetes	c__Sphingobacteriia	o__Sphingobacteriales	f__unidentified	g__unidentified	s__unidentified
OTU_2428	3.4139e-05	k__Bacteria	p__Bacteroidetes	c__Sphingobacteriia	o__Sphingobacteriales	f__Chitinophagaceae	g__Flavisolibacter	s__unidentified
OTU_2429	3.4139e-05	k__Bacteria	p__Bacteroidetes	c__Cytophagia	o__Cytophagales	f__Cytophagaceae	g__Cytophaga	s__unidentified
OTU_2431	3.4139e-05	k__Bacteria	p__Bacteroidetes	c__Sphingobacteriia	o__Sphingobacteriales	f__Chitinophagaceae	g__unidentified	s__unidentified
OTU_2432	6.8278e-05	k__Bacteria	p__Bacteroidetes	c__Sphingobacteriia	o__Sphingobacteriales	f__Sphingobacteriaceae	g__Mucilaginibacter	s__unidentified
OTU_2439	3.4139e-05	k__Bacteria	p__Elusimicrobia	c__Elusimicrobia	o__Lineage_IIa	f__unidentified	g__unidentified	s__unidentified
OTU_244	0.00126314	k__Bacteria	p__Actinobacteria	c__Thermoleophilia	o__Solirubrobacterales	f__Elev-16S-1332	g__unidentified	s__unidentified
OTU_2445	0.000136556	k__Bacteria	p__Bacteroidetes	c__Sphingobacteriia	o__Sphingobacteriales	f__Chitinophagaceae	g__unidentified	s__unidentified
OTU_2446	6.8278e-05	k__Bacteria	p__Actinobacteria	c__MB-A2-108	o__unidentified	f__unidentified	g__unidentified	s__unidentified
OTU_2447	0.000102417	k__Bacteria	p__Bacteroidetes	c__Sphingobacteriia	o__Sphingobacteriales	f__Chitinophagaceae	g__Terrimonas	s__unidentified
OTU_2449	6.8278e-05	k__Bacteria	p__Bacteroidetes	c__Sphingobacteriia	o__Sphingobacteriales	f__AKYH767	g__unidentified	s__unidentified
OTU_245	0.00191178	k__Bacteria	p__Firmicutes	c__Bacilli	o__Bacillales	f__Bacillaceae	g__Bacillus
OTU_2451	0.000170695	k__Bacteria	p__Bacteroidetes	c__Sphingobacteriia	o__Sphingobacteriales	f__Chitinophagaceae	g__unidentified	s__unidentified
OTU_2452	0.000204834	k__Bacteria	p__Bacteroidetes	c__Sphingobacteriia	o__Sphingobacteriales	f__Chitinophagaceae	g__Parasegetibacter	s__unidentified
OTU_2454	6.8278e-05	k__Bacteria	p__Bacteroidetes	c__Sphingobacteriia	o__Sphingobacteriales	f__AKYH767	g__unidentified	s__unidentified
OTU_246	0.00034139	k__Bacteria	p__Proteobacteria	c__Gammaproteobacteria	o__Xanthomonadales	f__Xanthomonadaceae	g__Mizugakiibacter	s__unidentified
OTU_2460	6.8278e-05	k__Bacteria	p__Bacteroidetes	c__Sphingobacteriia	o__Sphingobacteriales	f__Chitinophagaceae	g__Niastella	s__unidentified
OTU_2462	0.000136556	k__Bacteria	p__Bacteroidetes	c__Flavobacteriia	o__Flavobacteriales	f__Flavobacteriaceae	g__Flavobacterium	s__unidentified
OTU_2472	0.000443807	k__Bacteria	p__Bacteroidetes	c__Sphingobacteriia	o__Sphingobacteriales	f__Chitinophagaceae	g__Terrimonas	s__unidentified
OTU_249	0.000136556	k__Bacteria	p__Proteobacteria	c__Gammaproteobacteria	o__Xanthomonadales	f__Xanthomonadaceae	g__Luteimonas	s__unidentified
OTU_2492	3.4139e-05	k__Bacteria	p__Bacteroidetes	c__Cytophagia	o__Cytophagales	f__Cytophagaceae	g__Hymenobacter	s__unidentified
OTU_2495	3.4139e-05	k__Bacteria	p__Bacteroidetes	c__Sphingobacteriia	o__Sphingobacteriales	f__Chitinophagaceae	g__unidentified	s__unidentified
OTU_2496	0.000307251	k__Bacteria	p__Bacteroidetes	c__Sphingobacteriia	o__Sphingobacteriales	f__Chitinophagaceae	g__unidentified	s__unidentified
OTU_25	3.4139e-05	k__Bacteria	p__Gemmatimonadetes	c__Gemmatimonadetes	o__Gemmatimonadales	f__Gemmatimonadaceae	g__unidentified	s__unidentified
OTU_250	3.4139e-05	k__Bacteria	p__Firmicutes	c__Bacilli	o__Bacillales	f__Planococcaceae	g__Sporosarcina	s__unidentified
OTU_2500	6.8278e-05	k__Bacteria	p__Proteobacteria	c__Deltaproteobacteria	o__Myxococcales	f__Blfdi19	g__unidentified	s__unidentified
OTU_2501	6.8278e-05	k__Bacteria	p__Bacteroidetes	c__Sphingobacteriia	o__Sphingobacteriales	f__Chitinophagaceae	g__Chitinophaga	s__unidentified
OTU_2507	6.8278e-05	k__Bacteria	p__Bacteroidetes	c__Sphingobacteriia	o__Sphingobacteriales	f__Chitinophagaceae	g__unidentified	s__unidentified
OTU_251	3.4139e-05	k__Bacteria	p__Proteobacteria	c__Betaproteobacteria	o__Burkholderiales	f__Burkholderiaceae	g__Burkholderia-Paraburkholderia	s__unidentified
OTU_2511	3.4139e-05	k__Bacteria	p__Bacteroidetes	c__Sphingobacteriia	o__Sphingobacteriales	f__Chitinophagaceae
OTU_2513	3.4139e-05	k__Bacteria	p__Bacteroidetes	c__Cytophagia	o__Cytophagales	f__Cytophagaceae	g__Hymenobacter	s__Macrotyloma_uniflorum
OTU_2514	6.8278e-05	k__Bacteria	p__Bacteroidetes	c__Sphingobacteriia	o__Sphingobacteriales	f__Chitinophagaceae
OTU_2515	6.8278e-05	k__Bacteria	p__Bacteroidetes	c__Sphingobacteriia	o__Sphingobacteriales	f__Chitinophagaceae	g__Ferruginibacter	s__unidentified
OTU_2518	3.4139e-05	k__Bacteria	p__Bacteroidetes	c__Sphingobacteriia	o__Sphingobacteriales	f__Sphingobacteriaceae
OTU_252	0.000136556	k__Bacteria	p__Actinobacteria	c__Thermoleophilia	o__Solirubrobacterales	f__Gsoil-1167	g__unidentified	s__unidentified
OTU_2524	3.4139e-05	k__Bacteria	p__Elusimicrobia	c__Elusimicrobia	o__Lineage_IIa	f__unidentified	g__unidentified	s__unidentified
OTU_2525	0.000409668	k__Bacteria	p__Bacteroidetes	c__Sphingobacteriia	o__Sphingobacteriales	f__Chitinophagaceae	g__Niastella	s__unidentified
OTU_2527	6.8278e-05	k__Bacteria	p__Nitrospirae	c__Nitrospira	o__Nitrospirales	f__Nitrospiraceae	g__Nitrospira	s__unidentified
OTU_2528	0.000204834	k__Bacteria	p__Nitrospirae	c__Nitrospira	o__Nitrospirales	f__Nitrospiraceae	g__Nitrospira
OTU_2529	6.8278e-05	k__Bacteria	p__Bacteroidetes	c__Sphingobacteriia	o__Sphingobacteriales	f__Chitinophagaceae	g__Flavisolibacter	s__unidentified
OTU_2531	3.4139e-05	k__Bacteria	p__Bacteroidetes	c__Sphingobacteriia	o__Sphingobacteriales	f__Chitinophagaceae	g__Segetibacter	s__unidentified
OTU_2533	3.4139e-05	k__Bacteria	p__Bacteroidetes	c__Sphingobacteriia	o__Sphingobacteriales	f__unidentified	g__unidentified	s__unidentified
OTU_254	0.000204834	k__Bacteria	p__Proteobacteria	c__Betaproteobacteria	o__Nitrosomonadales	f__Nitrosomonadaceae	g__unidentified	s__unidentified
OTU_2542	6.8278e-05	k__Bacteria	p__Bacteroidetes	c__Sphingobacteriia	o__Sphingobacteriales	f__Chitinophagaceae
OTU_2543	0.000102417	k__Bacteria	p__Bacteroidetes	c__Cytophagia	o__Cytophagales	f__Cytophagaceae	g__Dyadobacter	s__unidentified
OTU_2548	6.8278e-05	k__Bacteria	p__Bacteroidetes	c__Sphingobacteriia	o__Sphingobacteriales	f__AKYH767	g__unidentified	s__unidentified
OTU_2549	3.4139e-05	k__Bacteria	p__Bacteroidetes	c__Cytophagia	o__Cytophagales	f__Cytophagaceae	g__Spirosoma	s__unidentified
OTU_255	0.000375529	k__Bacteria	p__Actinobacteria	c__Thermoleophilia	o__Solirubrobacterales	f__0319-6M6	g__unidentified	s__unidentified
OTU_2550	0.000238973	k__Bacteria	p__Bacteroidetes	c__Sphingobacteriia	o__Sphingobacteriales	f__Chitinophagaceae	g__Niastella	s__unidentified
OTU_2551	0.000136556	k__Bacteria	p__Proteobacteria	c__Deltaproteobacteria	o__Myxococcales	f__Haliangiaceae	g__Haliangium	s__unidentified
OTU_2554	6.8278e-05	k__Bacteria	p__Bacteroidetes	c__Sphingobacteriia	o__Sphingobacteriales	f__Chitinophagaceae	g__Flavisolibacter	s__unidentified
OTU_2557	6.8278e-05	k__Bacteria	p__Bacteroidetes	c__Sphingobacteriia	o__Sphingobacteriales	f__Chitinophagaceae	g__unidentified	s__unidentified
OTU_256	3.4139e-05	k__Bacteria	p__Proteobacteria	c__Betaproteobacteria	o__Burkholderiales	f__Oxalobacteraceae
OTU_2562	3.4139e-05	k__Bacteria	p__Bacteroidetes	c__Sphingobacteriia	o__Sphingobacteriales	f__Sphingobacteriaceae	g__Sphingobacterium	s__Sphingobacterium_multivorum
OTU_2564	3.4139e-05	k__Bacteria	p__Actinobacteria	c__MB-A2-108	o__unidentified	f__unidentified	g__unidentified	s__unidentified
OTU_2568	3.4139e-05	k__Bacteria	p__Bacteroidetes	c__Sphingobacteriia	o__Sphingobacteriales	f__Chitinophagaceae	g__Ferruginibacter	s__unidentified
OTU_2572	3.4139e-05	k__Bacteria	p__Bacteroidetes	c__Sphingobacteriia	o__Sphingobacteriales	f__Chitinophagaceae	g__Filimonas	s__unidentified
OTU_2575	3.4139e-05	k__Bacteria	p__Bacteroidetes	c__Sphingobacteriia	o__Sphingobacteriales	f__Chitinophagaceae	g__unidentified	s__unidentified
OTU_2579	3.4139e-05	k__Bacteria	p__Bacteroidetes	c__Sphingobacteriia	o__Sphingobacteriales	f__Chitinophagaceae	g__Taibaiella	s__unidentified
OTU_2580	0.000102417	k__Bacteria	p__Bacteroidetes	c__Sphingobacteriia	o__Sphingobacteriales	f__Chitinophagaceae	g__Terrimonas	s__unidentified
OTU_2583	3.4139e-05	k__Bacteria	p__Bacteroidetes	c__Sphingobacteriia	o__Sphingobacteriales	f__Chitinophagaceae	g__Ferruginibacter	s__unidentified
OTU_2584	0.000136556	k__Bacteria	p__Proteobacteria	c__Deltaproteobacteria	o__Myxococcales	f__Haliangiaceae	g__Haliangium	s__unidentified
OTU_2585	3.4139e-05	k__Bacteria	p__Bacteroidetes	c__Sphingobacteriia	o__Sphingobacteriales	f__Chitinophagaceae	g__Parafilimonas	s__unidentified
OTU_2586	0.000170695	k__Bacteria	p__Bacteroidetes	c__Sphingobacteriia	o__Sphingobacteriales	f__Chitinophagaceae	g__Flavisolibacter	s__unidentified
OTU_2588	3.4139e-05	k__Bacteria	p__Bacteroidetes	c__Sphingobacteriia	o__Sphingobacteriales	f__Chitinophagaceae	g__Chitinophaga	s__unidentified
OTU_2594	3.4139e-05	k__Bacteria	p__Bacteroidetes	c__Sphingobacteriia	o__Sphingobacteriales	f__AKYH767	g__unidentified	s__unidentified
OTU_2599	3.4139e-05	k__Bacteria	p__Bacteroidetes	c__Sphingobacteriia	o__Sphingobacteriales	f__Chitinophagaceae	g__Segetibacter	s__unidentified
OTU_26	0.000307251	k__Bacteria	p__Gemmatimonadetes	c__Gemmatimonadetes	o__Gemmatimonadales	f__Gemmatimonadaceae	g__unidentified	s__unidentified
OTU_260	3.4139e-05	k__Bacteria	p__Acidobacteria	c__Holophagae	o__Subgroup_10	f__ABS-19	g__unidentified	s__unidentified
OTU_2600	3.4139e-05	k__Bacteria	p__Bacteroidetes	c__Sphingobacteriia	o__Sphingobacteriales	f__Chitinophagaceae	g__Flavisolibacter	s__unidentified
OTU_2602	0.000102417	k__Bacteria	p__Bacteroidetes	c__Sphingobacteriia	o__Sphingobacteriales	f__Chitinophagaceae	g__unidentified	s__unidentified
OTU_2603	3.4139e-05	k__Bacteria	p__Elusimicrobia	c__Elusimicrobia	o__Lineage_IIa	f__unidentified	g__unidentified	s__unidentified
OTU_2604	3.4139e-05	k__Bacteria	p__Bacteroidetes	c__Sphingobacteriia	o__Sphingobacteriales	f__Chitinophagaceae	g__Parafilimonas	s__unidentified
OTU_2605	6.8278e-05	k__Bacteria	p__Bacteroidetes	c__Sphingobacteriia	o__Sphingobacteriales	f__Sphingobacteriaceae
OTU_261	0.00146798	k__Bacteria	p__Proteobacteria	c__Gammaproteobacteria	o__Xanthomonadales	f__Xanthomonadales_Incertae_Sedis	g__Steroidobacter	s__unidentified
OTU_2617	6.8278e-05	k__Bacteria	p__Bacteroidetes	c__Cytophagia	o__Cytophagales	f__Cytophagaceae	g__Hymenobacter	s__unidentified
OTU_262	3.4139e-05	k__Bacteria	p__Chloroflexi	c__Ktedonobacteria	o__C0119	f__unidentified	g__unidentified	s__unidentified
OTU_2620	0.000170695	k__Bacteria	p__Fibrobacteres	c__Fibrobacteria	o__Fibrobacterales	f__Fibrobacteraceae	g__possible_genus_04	s__unidentified
OTU_2621	3.4139e-05	k__Bacteria	p__Elusimicrobia	c__Elusimicrobia	o__Lineage_IIa	f__unidentified	g__unidentified	s__unidentified
OTU_2624	3.4139e-05	k__Bacteria	p__Elusimicrobia	c__Elusimicrobia	o__MVP-88	f__unidentified	g__unidentified	s__unidentified
OTU_2628	6.8278e-05	k__Bacteria	p__Bacteroidetes	c__Sphingobacteriia	o__Sphingobacteriales	f__KD3-93	g__unidentified	s__unidentified
OTU_263	0.00273112	k__Bacteria	p__Actinobacteria	c__Thermoleophilia	o__Solirubrobacterales	f__288-2	g__unidentified	s__unidentified
OTU_2630	3.4139e-05	k__Bacteria	p__Elusimicrobia	c__Elusimicrobia	o__Lineage_IIa	f__unidentified	g__unidentified	s__unidentified
OTU_2642	3.4139e-05	k__Bacteria	p__Bacteroidetes	c__Sphingobacteriia	o__Sphingobacteriales	f__Chitinophagaceae
OTU_2644	3.4139e-05	k__Bacteria	p__Bacteroidetes	c__Sphingobacteriia	o__Sphingobacteriales	f__env.OPS_17	g__unidentified	s__unidentified
OTU_2647	3.4139e-05	k__Bacteria	p__Bacteroidetes	c__Sphingobacteriia	o__Sphingobacteriales	f__env.OPS_17	g__unidentified	s__unidentified
OTU_2649	0.000102417	k__Bacteria	p__Bacteroidetes	c__Sphingobacteriia	o__Sphingobacteriales	f__Chitinophagaceae	g__Chitinophaga	s__unidentified
OTU_265	0.000204834	k__Bacteria	p__Proteobacteria	c__Betaproteobacteria	o__Nitrosomonadales	f__Nitrosomonadaceae	g__unidentified	s__unidentified
OTU_2650	3.4139e-05	k__Bacteria	p__Firmicutes	c__Bacilli	o__Bacillales	f__Paenibacillaceae	g__uncultured	s__bacterium_enrichment_culture_clone_heteroA8_4W
OTU_2651	3.4139e-05	k__Bacteria	p__Bacteroidetes	c__Sphingobacteriia	o__Sphingobacteriales	f__Chitinophagaceae	g__Flavisolibacter	s__unidentified
OTU_2658	3.4139e-05	k__Bacteria	p__Bacteroidetes	c__Sphingobacteriia	o__Sphingobacteriales	f__env.OPS_17	g__unidentified	s__unidentified
OTU_266	0.000136556	k__Bacteria	p__Proteobacteria	c__Gammaproteobacteria	o__Xanthomonadales	f__unidentified	g__unidentified	s__unidentified
OTU_2661	3.4139e-05	k__Bacteria	p__Bacteroidetes	c__Sphingobacteriia	o__Sphingobacteriales	f__Chitinophagaceae	g__unidentified	s__unidentified
OTU_267	0.000512085	k__Bacteria	p__Acidobacteria	c__Subgroup_6	o__unidentified	f__unidentified	g__unidentified	s__unidentified
OTU_2670	6.8278e-05	k__Bacteria	p__Bacteroidetes	c__Sphingobacteriia	o__Sphingobacteriales	f__unidentified	g__unidentified	s__unidentified
OTU_2678	3.4139e-05	k__Bacteria	p__Bacteroidetes	c__Sphingobacteriia	o__Sphingobacteriales	f__Sphingobacteriaceae	g__Solitalea	s__unidentified
OTU_2679	6.8278e-05	k__Bacteria	p__Elusimicrobia	c__Elusimicrobia	o__Lineage_IIa	f__unidentified	g__unidentified	s__unidentified
OTU_268	3.4139e-05	k__Bacteria	p__Firmicutes	c__Bacilli	o__Bacillales	f__Sporolactobacillaceae	g__Pullulanibacillus	s__unidentified
OTU_2680	3.4139e-05	k__Bacteria	p__Bacteroidetes	c__Sphingobacteriia	o__Sphingobacteriales	f__unidentified	g__unidentified	s__unidentified
OTU_2681	3.4139e-05	k__Bacteria	p__Bacteroidetes	c__Sphingobacteriia	o__Sphingobacteriales	f__Chitinophagaceae	g__Ferruginibacter	s__unidentified
OTU_2684	6.8278e-05	k__Bacteria	p__Bacteroidetes	c__Sphingobacteriia	o__Sphingobacteriales	f__Chitinophagaceae	g__unidentified	s__unidentified
OTU_2685	3.4139e-05	k__Bacteria	p__Elusimicrobia	c__Elusimicrobia	o__Lineage_IIa	f__unidentified	g__unidentified	s__unidentified
OTU_269	3.4139e-05	k__Bacteria	p__Actinobacteria	c__Thermoleophilia	o__Gaiellales	f__unidentified	g__unidentified	s__unidentified
OTU_2690	3.4139e-05	k__Bacteria	p__Bacteroidetes	c__Sphingobacteriia	o__Sphingobacteriales	f__Chitinophagaceae	g__Segetibacter	s__unidentified
OTU_2691	6.8278e-05	k__Bacteria	p__Planctomycetes
OTU_27	3.4139e-05	k__Bacteria	p__Gemmatimonadetes	c__Gemmatimonadetes	o__Gemmatimonadales	f__Gemmatimonadaceae	g__unidentified	s__unidentified
OTU_270	0.000204834	k__Bacteria	p__Actinobacteria	c__Thermoleophilia	o__Solirubrobacterales	f__Solirubrobacteraceae	g__Solirubrobacter	s__unidentified
OTU_271	0.000102417	k__Bacteria	p__Proteobacteria	c__Betaproteobacteria	o__Burkholderiales	f__Oxalobacteraceae
OTU_2719	3.4139e-05	k__Bacteria	p__Bacteroidetes	c__Sphingobacteriia	o__Sphingobacteriales	f__env.OPS_17	g__unidentified	s__unidentified
OTU_2724	3.4139e-05	k__Bacteria	p__Bacteroidetes	c__Sphingobacteriia	o__Sphingobacteriales	f__env.OPS_17	g__unidentified	s__unidentified
OTU_2728	3.4139e-05	k__Bacteria	p__Proteobacteria	c__Deltaproteobacteria	o__Myxococcales	f__Blfdi19	g__unidentified	s__unidentified
OTU_273	0.00307251	k__Bacteria	p__Firmicutes	c__Bacilli	o__Bacillales	f__Bacillaceae	g__Bacillus	s__Bacillus_simplex
OTU_2734	6.8278e-05	k__Bacteria	p__Bacteroidetes	c__Cytophagia	o__Cytophagales	f__Cytophagaceae	g__Ohtaekwangia	s__unidentified
OTU_2735	0.00454049	k__Bacteria	p__Gemmatimonadetes	c__Gemmatimonadetes	o__Gemmatimonadales	f__Gemmatimonadaceae	g__unidentified	s__unidentified
OTU_2736	0.000204834	k__Bacteria	p__Gemmatimonadetes	c__Gemmatimonadetes	o__Gemmatimonadales	f__Gemmatimonadaceae	g__unidentified	s__unidentified
OTU_2739	0.000170695	k__Bacteria	p__Actinobacteria	c__Actinobacteria	o__Propionibacteriales	f__Nocardioidaceae	g__Nocardioides	s__unidentified
OTU_2740	0.000136556	k__Bacteria	p__Bacteroidetes	c__Cytophagia	o__Cytophagales	f__Cytophagaceae	g__Ohtaekwangia	s__unidentified
OTU_2743	3.4139e-05	k__Bacteria	p__Bacteroidetes	c__Cytophagia	o__Cytophagales	f__Cytophagaceae	g__unidentified	s__unidentified
OTU_2748	0.000238973	k__Bacteria	p__Bacteroidetes	c__Cytophagia	o__Cytophagales	f__Cytophagaceae
OTU_2749	3.4139e-05	k__Bacteria	p__Acidobacteria	c__Subgroup_2	o__unidentified	f__unidentified	g__unidentified	s__unidentified
OTU_275	6.8278e-05	k__Bacteria	p__Proteobacteria	c__Betaproteobacteria	o__SC-I-84	f__unidentified	g__unidentified	s__unidentified
OTU_2750	0.000170695	k__Bacteria	p__Bacteroidetes	c__Cytophagia	o__Cytophagales	f__Cytophagaceae
OTU_2753	0.000238973	k__Bacteria	p__Planctomycetes	c__Planctomycetacia	o__Planctomycetales	f__Planctomycetaceae	g__Singulisphaera	s__unidentified
OTU_2756	0.000136556	k__Bacteria	p__Bacteroidetes	c__Cytophagia	o__Cytophagales	f__Cytophagaceae	g__Chryseolinea	s__unidentified
OTU_276	0.000170695	k__Bacteria	p__Proteobacteria	c__Gammaproteobacteria	o__Xanthomonadales	f__Xanthomonadales_Incertae_Sedis	g__Acidibacter	s__unidentified
OTU_2760	3.4139e-05	k__Bacteria	p__Bacteroidetes	c__Cytophagia	o__Cytophagales	f__Cytophagaceae	g__Hymenobacter	s__unidentified
OTU_2762	6.8278e-05	k__Bacteria	p__Bacteroidetes	c__Sphingobacteriia	o__Sphingobacteriales	f__Chitinophagaceae	g__Flavisolibacter	s__unidentified
OTU_2763	0.000307251	k__Bacteria	p__Bacteroidetes	c__Cytophagia	o__Cytophagales	f__Cytophagaceae	g__Chryseolinea	s__unidentified
OTU_277	6.8278e-05	k__Bacteria	p__Proteobacteria	c__Gammaproteobacteria	o__Xanthomonadales	f__Xanthomonadaceae	g__Lysobacter	s__unidentified
OTU_2771	6.8278e-05	k__Bacteria	p__Bacteroidetes	c__Sphingobacteriia	o__Sphingobacteriales	f__Chitinophagaceae	g__Flavisolibacter	s__unidentified
OTU_2774	0.000204834	k__Bacteria	p__Actinobacteria	c__Actinobacteria	o__Propionibacteriales	f__Nocardioidaceae	g__Nocardioides	s__unidentified
OTU_2776	3.4139e-05	k__Bacteria	p__Bacteroidetes	c__Cytophagia	o__Cytophagales	f__Cytophagaceae	g__Ohtaekwangia	s__unidentified
OTU_2777	0.000102417	k__Bacteria	p__Bacteroidetes	c__Cytophagia	o__Cytophagales	f__Cytophagaceae	g__Adhaeribacter	s__unidentified
OTU_278	6.8278e-05	k__Bacteria	p__Actinobacteria	c__Thermoleophilia	o__Solirubrobacterales	f__Patulibacteraceae	g__Patulibacter	s__unidentified
OTU_2782	3.4139e-05	k__Bacteria	p__Bacteroidetes	c__Cytophagia	o__Cytophagales	f__Cytophagaceae	g__Ohtaekwangia	s__unidentified
OTU_2783	3.4139e-05	k__Bacteria	p__Bacteroidetes	c__Sphingobacteriia	o__Sphingobacteriales
OTU_2784	0.000102417	k__Bacteria	p__Bacteroidetes	c__Cytophagia	o__Cytophagales	f__Cytophagaceae	g__Ohtaekwangia	s__unidentified
OTU_2785	3.4139e-05	k__Bacteria	p__Actinobacteria	c__Actinobacteria	o__Micromonosporales	f__Micromonosporaceae	g__Krasilnikovia	s__unidentified
OTU_2786	6.8278e-05	k__Bacteria	p__Bacteroidetes	c__Sphingobacteriia	o__Sphingobacteriales	f__Chitinophagaceae	g__Flavisolibacter	s__unidentified
OTU_2792	0.000102417	k__Bacteria	p__Bacteroidetes	c__Cytophagia	o__Cytophagales	f__Cytophagaceae	g__unidentified	s__unidentified
OTU_2793	3.4139e-05	k__Bacteria	p__Bacteroidetes	c__Cytophagia	o__Cytophagales	f__Cytophagaceae	g__Ohtaekwangia
OTU_2796	3.4139e-05	k__Bacteria	p__Bacteroidetes	c__Cytophagia	o__Cytophagales	f__Cytophagaceae	g__unidentified	s__unidentified
OTU_2797	3.4139e-05	k__Bacteria	p__Bacteroidetes	c__Cytophagia	o__Cytophagales	f__Cytophagaceae	g__Ohtaekwangia	s__unidentified
OTU_28	6.8278e-05	k__Bacteria	p__Gemmatimonadetes	c__Gemmatimonadetes	o__Gemmatimonadales	f__Gemmatimonadaceae	g__unidentified	s__unidentified
OTU_2802	0.000204834	k__Bacteria	p__Planctomycetes	c__Planctomycetacia	o__Planctomycetales	f__Planctomycetaceae	g__Singulisphaera	s__unidentified
OTU_2803	0.00146798	k__Bacteria	p__Chloroflexi	c__Thermomicrobia	o__JG30-KF-CM45	f__unidentified	g__unidentified	s__unidentified
OTU_2804	0.00153626	k__Bacteria	p__Gemmatimonadetes	c__Gemmatimonadetes	o__Gemmatimonadales	f__Gemmatimonadaceae	g__unidentified	s__unidentified
OTU_2806	0.000546224	k__Bacteria	p__Gemmatimonadetes	c__Gemmatimonadetes	o__Gemmatimonadales	f__Gemmatimonadaceae	g__unidentified	s__unidentified
OTU_281	3.4139e-05	k__Bacteria	p__Proteobacteria	c__Betaproteobacteria	o__Nitrosomonadales	f__Nitrosomonadaceae	g__unidentified	s__unidentified
OTU_282	0.000512085	k__Bacteria	p__Actinobacteria	c__Thermoleophilia	o__Gaiellales	f__unidentified	g__unidentified	s__unidentified
OTU_2822	3.4139e-05	k__Bacteria	p__Bacteroidetes	c__Cytophagia	o__Cytophagales	f__Cytophagaceae	g__Ohtaekwangia	s__unidentified
OTU_2825	3.4139e-05	k__Bacteria	p__Bacteroidetes	c__Cytophagia	o__Cytophagales	f__Cytophagaceae	g__Ohtaekwangia	s__unidentified
OTU_2826	3.4139e-05	k__Bacteria	p__Bacteroidetes	c__Cytophagia	o__Cytophagales	f__Cytophagaceae	g__unidentified	s__unidentified
OTU_2828	6.8278e-05	k__Bacteria	p__Planctomycetes	c__Planctomycetacia	o__Planctomycetales	f__Planctomycetaceae	g__uncultured
OTU_283	0.000546224	k__Bacteria	p__Acidobacteria	c__Holophagae	o__Subgroup_10	f__ABS-19	g__unidentified	s__unidentified
OTU_284	6.8278e-05	k__Bacteria	p__Proteobacteria	c__Betaproteobacteria	o__Burkholderiales	f__Comamonadaceae	g__Caenimonas	s__unidentified
OTU_2843	0.000887614	k__Bacteria	p__Gemmatimonadetes	c__Gemmatimonadetes	o__Gemmatimonadales	f__Gemmatimonadaceae	g__Gemmatimonas	s__unidentified
OTU_2844	0.000102417	k__Bacteria	p__Chlorobi	c__Chlorobia	o__Chlorobiales	f__OPB56	g__unidentified	s__unidentified
OTU_2846	0.000238973	k__Bacteria	p__Chloroflexi	c__Ktedonobacteria	o__C0119	f__unidentified	g__unidentified	s__unidentified
OTU_2847	0.000443807	k__Bacteria	p__Gemmatimonadetes	c__Gemmatimonadetes	o__Gemmatimonadales	f__Gemmatimonadaceae	g__unidentified	s__unidentified
OTU_285	6.8278e-05	k__Bacteria	p__Proteobacteria	c__Gammaproteobacteria	o__Xanthomonadales
OTU_2850	0.000136556	k__Bacteria	p__Acidobacteria	c__Subgroup_2	o__unidentified	f__unidentified	g__unidentified	s__unidentified
OTU_2851	0.000102417	k__Bacteria	p__Chloroflexi	c__Ktedonobacteria	o__C0119	f__unidentified	g__unidentified	s__unidentified
OTU_2852	6.8278e-05	k__Bacteria	p__Gemmatimonadetes	c__Gemmatimonadetes	o__Gemmatimonadales	f__Gemmatimonadaceae	g__Gemmatimonas	s__unidentified
OTU_2855	0.000136556	k__Bacteria	p__Chloroflexi	c__Ktedonobacteria	o__C0119	f__unidentified	g__unidentified	s__unidentified
OTU_2857	3.4139e-05	k__Bacteria	p__Acidobacteria	c__Subgroup_2	o__unidentified	f__unidentified	g__unidentified	s__unidentified
OTU_286	0.00112659	k__Bacteria	p__Actinobacteria	c__Thermoleophilia	o__Solirubrobacterales	f__Solirubrobacteraceae	g__Solirubrobacter	s__unidentified
OTU_2860	0.000102417	k__Bacteria	p__Actinobacteria	c__MB-A2-108	o__unidentified	f__unidentified	g__unidentified	s__unidentified
OTU_2865	3.4139e-05	k__Bacteria	p__Proteobacteria	c__Deltaproteobacteria	o__Myxococcales	f__Blfdi19	g__Anaeromyxobacter_dehalogenans	s__Anaeromyxobacter_dehalogenans
OTU_2866	0.000102417	k__Bacteria	p__Gemmatimonadetes	c__Gemmatimonadetes	o__Gemmatimonadales	f__Gemmatimonadaceae	g__Gemmatirosa	s__unidentified
OTU_2868	6.8278e-05	k__Bacteria	p__Chloroflexi	c__Ktedonobacteria	o__C0119	f__unidentified	g__unidentified	s__unidentified
OTU_2869	3.4139e-05	k__Bacteria	p__Gemmatimonadetes	c__Gemmatimonadetes	o__Gemmatimonadales	f__Gemmatimonadaceae
OTU_287	6.8278e-05	k__Bacteria	p__Proteobacteria	c__Gammaproteobacteria	o__Xanthomonadales	f__Xanthomonadaceae
OTU_2875	0.000580363	k__Bacteria	p__Gemmatimonadetes	c__Gemmatimonadetes	o__Gemmatimonadales	f__Gemmatimonadaceae	g__Gemmatimonas	s__unidentified
OTU_2878	0.000580363	k__Bacteria	p__Gemmatimonadetes	c__Gemmatimonadetes	o__Gemmatimonadales	f__Gemmatimonadaceae
OTU_2879	0.000273112	k__Bacteria	p__Gemmatimonadetes	c__Gemmatimonadetes	o__Gemmatimonadales	f__Gemmatimonadaceae	g__Gemmatimonas	s__unidentified
OTU_288	0.000204834	k__Bacteria	p__Actinobacteria	c__Thermoleophilia	o__Solirubrobacterales	f__Solirubrobacteraceae	g__Solirubrobacter	s__unidentified
OTU_2881	6.8278e-05	k__Bacteria	p__Gemmatimonadetes	c__Gemmatimonadetes	o__Gemmatimonadales	f__Gemmatimonadaceae	g__Gemmatimonas	s__unidentified
OTU_2882	3.4139e-05	k__Bacteria	p__Gemmatimonadetes	c__Gemmatimonadetes	o__Gemmatimonadales	f__Gemmatimonadaceae	g__Gemmatimonas	s__unidentified
OTU_2884	3.4139e-05	k__Bacteria	p__Gemmatimonadetes	c__Gemmatimonadetes	o__Gemmatimonadales	f__Gemmatimonadaceae	g__Gemmatirosa	s__unidentified
OTU_2887	0.000409668	k__Bacteria	p__Actinobacteria	c__Actinobacteria	o__Glycomycetales	f__Glycomycetaceae	g__Glycomyces	s__unidentified
OTU_289	0.000443807	k__Bacteria	p__Proteobacteria	c__Betaproteobacteria	o__TRA3-20	f__unidentified	g__unidentified	s__unidentified
OTU_2892	3.4139e-05	k__Bacteria	p__Gemmatimonadetes	c__Gemmatimonadetes	o__Gemmatimonadales	f__Gemmatimonadaceae	g__Gemmatimonas	s__unidentified
OTU_2894	3.4139e-05	k__Bacteria	p__Gemmatimonadetes	c__Gemmatimonadetes	o__Gemmatimonadales	f__Gemmatimonadaceae	g__Gemmatimonas	s__unidentified
OTU_2895	0.000136556	k__Bacteria	p__Planctomycetes	c__Planctomycetacia	o__Planctomycetales	f__Planctomycetaceae	g__Singulisphaera	s__unidentified
OTU_2897	0.000102417	k__Bacteria	p__Gemmatimonadetes	c__Gemmatimonadetes	o__Gemmatimonadales	f__Gemmatimonadaceae	g__Gemmatirosa
OTU_2898	3.4139e-05	k__Bacteria	p__Gemmatimonadetes	c__Gemmatimonadetes	o__Gemmatimonadales	f__Gemmatimonadaceae	g__Gemmatirosa	s__unidentified
OTU_290	3.4139e-05	k__Bacteria	p__Acidobacteria	c__Holophagae	o__Subgroup_10	f__ABS-19	g__unidentified	s__unidentified
OTU_2900	6.8278e-05	k__Bacteria	p__Gemmatimonadetes	c__Gemmatimonadetes	o__Gemmatimonadales	f__Gemmatimonadaceae	g__Gemmatimonas	s__unidentified
OTU_2901	0.000136556	k__Bacteria	p__Gemmatimonadetes	c__Gemmatimonadetes	o__Gemmatimonadales	f__Gemmatimonadaceae
OTU_2904	6.8278e-05	k__Bacteria	p__Gemmatimonadetes	c__Gemmatimonadetes	o__Gemmatimonadales	f__Gemmatimonadaceae	g__Gemmatirosa	s__unidentified
OTU_2905	6.8278e-05	k__Bacteria	p__Gemmatimonadetes	c__Gemmatimonadetes	o__Gemmatimonadales	f__Gemmatimonadaceae	g__Gemmatirosa	s__unidentified
OTU_2908	3.4139e-05	k__Bacteria	p__Gemmatimonadetes	c__Gemmatimonadetes	o__Gemmatimonadales	f__Gemmatimonadaceae	g__Gemmatimonas	s__unidentified
OTU_291	3.4139e-05	k__Bacteria	p__Proteobacteria	c__Betaproteobacteria	o__Methylophilales	f__Methylophilaceae	g__Methylotenera	s__unidentified
OTU_2911	6.8278e-05	k__Bacteria	p__Gemmatimonadetes	c__Gemmatimonadetes	o__Gemmatimonadales	f__Gemmatimonadaceae
OTU_2912	0.000136556	k__Bacteria	p__Gemmatimonadetes	c__Gemmatimonadetes	o__Gemmatimonadales	f__Gemmatimonadaceae
OTU_2916	0.000170695	k__Bacteria	p__Gemmatimonadetes	c__Gemmatimonadetes	o__Gemmatimonadales	f__Gemmatimonadaceae	g__unidentified	s__unidentified
OTU_2917	0.000136556	k__Bacteria	p__Planctomycetes	c__Planctomycetacia	o__Planctomycetales	f__Planctomycetaceae	g__Singulisphaera	s__unidentified
OTU_2918	3.4139e-05	k__Bacteria	p__Gemmatimonadetes	c__Gemmatimonadetes	o__Gemmatimonadales	f__Gemmatimonadaceae	g__Gemmatimonas	s__unidentified
OTU_292	3.4139e-05	k__Bacteria	p__Proteobacteria	c__Betaproteobacteria	o__Burkholderiales	f__Comamonadaceae	g__Aquabacterium	s__unidentified
OTU_2920	0.000273112	k__Bacteria	p__Gemmatimonadetes	c__Gemmatimonadetes	o__Gemmatimonadales	f__Gemmatimonadaceae	g__Gemmatimonas	s__unidentified
OTU_2921	6.8278e-05	k__Bacteria	p__Gemmatimonadetes	c__Gemmatimonadetes	o__Gemmatimonadales	f__Gemmatimonadaceae	g__Gemmatirosa	s__unidentified
OTU_2926	3.4139e-05	k__Bacteria	p__Gemmatimonadetes	c__Gemmatimonadetes	o__Gemmatimonadales	f__Gemmatimonadaceae	g__Gemmatimonas	s__unidentified
OTU_2928	0.000102417	k__Bacteria	p__Gemmatimonadetes	c__Gemmatimonadetes	o__Gemmatimonadales	f__Gemmatimonadaceae	g__Gemmatimonas	s__unidentified
OTU_293	3.4139e-05	k__Bacteria	p__Proteobacteria	c__Gammaproteobacteria	o__Xanthomonadales	f__Xanthomonadaceae	g__Rhodanobacter	s__unidentified
OTU_2931	0.000102417	k__Bacteria	p__Gemmatimonadetes	c__Gemmatimonadetes	o__Gemmatimonadales	f__Gemmatimonadaceae	g__Gemmatimonas	s__unidentified
OTU_2933	6.8278e-05	k__Bacteria	p__Gemmatimonadetes	c__Gemmatimonadetes	o__Gemmatimonadales	f__Gemmatimonadaceae	g__Gemmatirosa	s__unidentified
OTU_2935	3.4139e-05	k__Bacteria	p__Bacteroidetes	c__Flavobacteriia	o__Flavobacteriales	f__Flavobacteriaceae	g__Flavobacterium	s__unidentified
OTU_294	3.4139e-05	k__Bacteria	p__Actinobacteria	c__Thermoleophilia	o__Solirubrobacterales	f__0319-6M6	g__unidentified	s__unidentified
OTU_2942	6.8278e-05	k__Bacteria	p__Gemmatimonadetes	c__Gemmatimonadetes	o__Gemmatimonadales	f__Gemmatimonadaceae	g__unidentified	s__unidentified
OTU_2943	0.000136556	k__Bacteria	p__Actinobacteria	c__MB-A2-108	o__unidentified	f__unidentified	g__unidentified	s__unidentified
OTU_2944	3.4139e-05	k__Bacteria	p__Gemmatimonadetes	c__Gemmatimonadetes	o__Gemmatimonadales	f__Gemmatimonadaceae	g__Gemmatimonas	s__unidentified
OTU_2946	3.4139e-05	k__Bacteria	p__Gemmatimonadetes	c__Gemmatimonadetes	o__Gemmatimonadales	f__Gemmatimonadaceae	g__unidentified	s__unidentified
OTU_2948	0.000102417	k__Bacteria	p__Gemmatimonadetes	c__Gemmatimonadetes	o__Gemmatimonadales	f__Gemmatimonadaceae	g__Gemmatimonas	s__unidentified
OTU_295	0.00809095	k__Bacteria	p__Actinobacteria	c__Thermoleophilia	o__Gaiellales	f__unidentified	g__unidentified	s__unidentified
OTU_2954	6.8278e-05	k__Bacteria	p__Gemmatimonadetes	c__Gemmatimonadetes	o__Gemmatimonadales	f__Gemmatimonadaceae	g__unidentified	s__unidentified
OTU_2963	0.000204834	k__Bacteria	p__Gemmatimonadetes	c__Gemmatimonadetes	o__Gemmatimonadales	f__Gemmatimonadaceae	g__Gemmatimonas	s__unidentified
OTU_2964	3.4139e-05	k__Bacteria	p__Gemmatimonadetes	c__Gemmatimonadetes	o__Gemmatimonadales	f__Gemmatimonadaceae	g__unidentified	s__unidentified
OTU_2965	3.4139e-05	k__Bacteria	p__Gemmatimonadetes	c__Gemmatimonadetes	o__Gemmatimonadales	f__Gemmatimonadaceae	g__unidentified	s__unidentified
OTU_2966	3.4139e-05	k__Bacteria	p__Nitrospirae	c__Nitrospira	o__Nitrospirales	f__Nitrospiraceae	g__Nitrospira	s__unidentified
OTU_2967	3.4139e-05	k__Bacteria	p__Gemmatimonadetes	c__Gemmatimonadetes	o__Gemmatimonadales	f__Gemmatimonadaceae	g__Gemmatimonas	s__unidentified
OTU_2968	3.4139e-05	k__Bacteria	p__Gemmatimonadetes	c__Gemmatimonadetes	o__Gemmatimonadales	f__Gemmatimonadaceae	g__Gemmatimonas	s__unidentified
OTU_297	0.000648641	k__Bacteria	p__Acidobacteria	c__Holophagae	o__Subgroup_7	f__unidentified	g__unidentified	s__unidentified
OTU_2970	3.4139e-05	k__Bacteria	p__Gemmatimonadetes	c__Gemmatimonadetes	o__Gemmatimonadales	f__Gemmatimonadaceae	g__Gemmatirosa	s__unidentified
OTU_2971	0.000102417	k__Bacteria	p__Gemmatimonadetes	c__Gemmatimonadetes	o__Gemmatimonadales	f__Gemmatimonadaceae	g__Gemmatimonas	s__unidentified
OTU_2972	3.4139e-05	k__Bacteria	p__Gemmatimonadetes	c__Gemmatimonadetes	o__Gemmatimonadales	f__Gemmatimonadaceae	g__Gemmatimonas	s__unidentified
OTU_2973	6.8278e-05	k__Bacteria	p__Gemmatimonadetes	c__Gemmatimonadetes	o__Gemmatimonadales	f__Gemmatimonadaceae	g__unidentified	s__unidentified
OTU_298	0.000170695	k__Bacteria	p__Proteobacteria	c__Betaproteobacteria	o__TRA3-20	f__unidentified	g__unidentified	s__unidentified
OTU_2980	0.000170695	k__Bacteria	p__Gemmatimonadetes	c__Gemmatimonadetes	o__Gemmatimonadales	f__Gemmatimonadaceae	g__Gemmatimonas	s__unidentified
OTU_2987	0.000102417	k__Bacteria	p__Gemmatimonadetes	c__Gemmatimonadetes	o__Gemmatimonadales	f__Gemmatimonadaceae
OTU_2988	0.000136556	k__Bacteria	p__Gemmatimonadetes	c__Gemmatimonadetes	o__Gemmatimonadales	f__Gemmatimonadaceae	g__Gemmatimonas	s__unidentified
OTU_2989	0.000102417	k__Bacteria	p__Chloroflexi	c__Ktedonobacteria	o__C0119	f__unidentified	g__unidentified	s__unidentified
OTU_2990	0.000273112	k__Bacteria	p__Acidobacteria	c__Subgroup_18	o__unidentified	f__unidentified	g__unidentified	s__unidentified
OTU_2992	0.000204834	k__Bacteria	p__Planctomycetes	c__Planctomycetacia	o__Planctomycetales	f__Planctomycetaceae	g__unidentified	s__unidentified
OTU_2994	0.000170695	k__Bacteria	p__Gemmatimonadetes	c__Gemmatimonadetes	o__Gemmatimonadales	f__Gemmatimonadaceae	g__Gemmatimonas	s__unidentified
OTU_2997	0.000238973	k__Bacteria	p__Verrucomicrobia	c__Verrucomicrobiae	o__Verrucomicrobiales	f__Verrucomicrobiaceae	g__unidentified	s__unidentified
OTU_3	0.000477946	k__Bacteria	p__Chloroflexi	c__Ktedonobacteria	o__C0119	f__unidentified	g__unidentified	s__unidentified
OTU_300	0.00300423	k__Bacteria	p__Firmicutes	c__Bacilli	o__Bacillales	f__Paenibacillaceae	g__Paenibacillus
OTU_3000	0.000102417	k__Bacteria	p__Chloroflexi	c__Thermomicrobia	o__JG30-KF-CM45	f__unidentified	g__unidentified	s__unidentified
OTU_3001	3.4139e-05	k__Bacteria	p__Chlorobi	c__Chlorobia	o__Chlorobiales	f__SJA-28	g__unidentified	s__unidentified
OTU_3003	3.4139e-05	k__Bacteria	p__Actinobacteria	c__Actinobacteria	o__Propionibacteriales	f__Nocardioidaceae	g__Nocardioides	s__unidentified
OTU_3005	3.4139e-05	k__Bacteria	p__Gemmatimonadetes	c__Gemmatimonadetes	o__Gemmatimonadales	f__Gemmatimonadaceae	g__unidentified	s__unidentified
OTU_3009	0.00105831	k__Bacteria	p__Nitrospirae	c__Nitrospira	o__Nitrospirales	f__Nitrospiraceae	g__Nitrospira	s__unidentified
OTU_3010	0.00116073	k__Bacteria	p__Nitrospirae	c__Nitrospira	o__Nitrospirales	f__Nitrospiraceae	g__Nitrospira	s__unidentified
OTU_3012	0.000136556	k__Bacteria	p__Nitrospirae	c__Nitrospira	o__Nitrospirales	f__Nitrospiraceae	g__Nitrospira	s__unidentified
OTU_3013	0.000238973	k__Bacteria	p__Acidobacteria	c__Subgroup_18	o__unidentified	f__unidentified	g__unidentified	s__unidentified
OTU_3015	0.000477946	k__Bacteria	p__Nitrospirae	c__Nitrospira	o__Nitrospirales	f__Nitrospiraceae	g__Nitrospira	s__unidentified
OTU_3016	0.000170695	k__Bacteria	p__Acidobacteria	c__Subgroup_5	o__unidentified	f__unidentified	g__unidentified	s__unidentified
OTU_3018	0.000238973	k__Bacteria	p__Actinobacteria	c__MB-A2-108	o__unidentified	f__unidentified	g__unidentified	s__unidentified
OTU_3019	3.4139e-05	k__Bacteria	p__Nitrospirae	c__Nitrospira	o__Nitrospirales	f__Nitrospiraceae	g__Nitrospira	s__unidentified
OTU_3021	3.4139e-05	k__Bacteria	p__Nitrospirae	c__Nitrospira	o__Nitrospirales	f__Nitrospiraceae	g__Nitrospira	s__unidentified
OTU_3022	3.4139e-05	k__Bacteria	p__Actinobacteria	c__MB-A2-108	o__unidentified	f__unidentified	g__unidentified	s__unidentified
OTU_3023	0.000102417	k__Bacteria	p__Actinobacteria	c__Actinobacteria	o__Pseudonocardiales	f__Pseudonocardiaceae	g__Pseudonocardia	s__unidentified
OTU_3024	0.000170695	k__Bacteria	p__Acidobacteria	c__Subgroup_5	o__unidentified	f__unidentified	g__unidentified	s__unidentified
OTU_3029	6.8278e-05	k__Bacteria	p__Nitrospirae	c__Nitrospira	o__Nitrospirales	f__Nitrospiraceae	g__Nitrospira	s__unidentified
OTU_303	3.4139e-05	k__Bacteria	p__Proteobacteria	c__Betaproteobacteria	o__Burkholderiales	f__Alcaligenaceae	g__Achromobacter	s__Achromobacter_xylosoxidans_subsp._xylosoxidans
OTU_3030	0.000102417	k__Bacteria	p__Actinobacteria	c__MB-A2-108	o__unidentified	f__unidentified	g__unidentified	s__unidentified
OTU_3031	3.4139e-05	k__Bacteria	p__Actinobacteria	c__MB-A2-108	o__unidentified	f__unidentified	g__unidentified	s__unidentified
OTU_3035	3.4139e-05	k__Bacteria	p__Planctomycetes	c__Planctomycetacia	o__Planctomycetales	f__Planctomycetaceae	g__Singulisphaera	s__unidentified
OTU_3040	6.8278e-05	k__Bacteria	p__Acidobacteria	c__Subgroup_18	o__unidentified	f__unidentified	g__unidentified	s__unidentified
OTU_3041	3.4139e-05	k__Bacteria	p__Planctomycetes	c__Planctomycetacia	o__Planctomycetales	f__Planctomycetaceae	g__unidentified	s__unidentified
OTU_3042	3.4139e-05	k__Bacteria	p__Planctomycetes	c__Planctomycetacia	o__Planctomycetales	f__Planctomycetaceae
OTU_3044	6.8278e-05	k__Bacteria	p__Actinobacteria	c__Actinobacteria	o__Propionibacteriales	f__Nocardioidaceae	g__Nocardioides	s__unidentified
OTU_3046	3.4139e-05	k__Bacteria	p__Planctomycetes	c__Planctomycetacia	o__Planctomycetales	f__Planctomycetaceae	g__Isosphaera	s__unidentified
OTU_3048	0.000102417	k__Bacteria	p__Planctomycetes	c__Planctomycetacia	o__Planctomycetales	f__Planctomycetaceae
OTU_305	0.00116073	k__Bacteria	p__Proteobacteria	c__Betaproteobacteria	o__Burkholderiales	f__Comamonadaceae
OTU_3052	3.4139e-05	k__Bacteria	p__Proteobacteria	c__Gammaproteobacteria
OTU_3053	6.8278e-05	k__Bacteria	p__Planctomycetes	c__Planctomycetacia	o__Planctomycetales	f__Planctomycetaceae	g__Singulisphaera	s__unidentified
OTU_3057	3.4139e-05	k__Bacteria	p__Actinobacteria	c__Actinobacteria	o__Micrococcales	f__Microbacteriaceae	g__Frigoribacterium	s__unidentified
OTU_3058	3.4139e-05	k__Bacteria	p__Verrucomicrobia	c__Verrucomicrobiae	o__Verrucomicrobiales	f__Verrucomicrobiaceae
OTU_306	3.4139e-05	k__Bacteria	p__Proteobacteria	c__Betaproteobacteria	o__Burkholderiales	f__Oxalobacteraceae
OTU_3060	0.000273112	k__Bacteria	p__Actinobacteria	c__Actinobacteria	o__Micrococcales	f__Microbacteriaceae	g__Agromyces	s__unidentified
OTU_3062	0.00160453	k__Bacteria	p__Actinobacteria	c__MB-A2-108	o__unidentified	f__unidentified	g__unidentified	s__unidentified
OTU_3063	0.000512085	k__Bacteria	p__Actinobacteria	c__MB-A2-108	o__unidentified	f__unidentified	g__unidentified	s__unidentified
OTU_3064	3.4139e-05	k__Bacteria	p__Planctomycetes	c__Planctomycetacia	o__Planctomycetales	f__Planctomycetaceae	g__unidentified	s__unidentified
OTU_3068	3.4139e-05	k__Bacteria	p__FBP	c__unidentified	o__unidentified	f__unidentified	g__unidentified	s__unidentified
OTU_3077	3.4139e-05	k__Bacteria	p__Verrucomicrobia	c__Verrucomicrobiae	o__Verrucomicrobiales	f__Verrucomicrobiaceae
OTU_308	0.00764714	k__Bacteria	p__Acidobacteria	c__Subgroup_6	o__unidentified	f__unidentified	g__unidentified	s__unidentified
OTU_3080	0.0136556	k__Bacteria	p__Actinobacteria	c__Actinobacteria	o__Micrococcales	f__Micrococcaceae	g__Pseudarthrobacter	s__unidentified
OTU_3081	0.0143042	k__Bacteria	p__Actinobacteria	c__MB-A2-108	o__unidentified	f__unidentified	g__unidentified	s__unidentified
OTU_3082	0.000204834	k__Bacteria	p__Actinobacteria	c__Actinobacteria	o__Streptomycetales	f__Streptomycetaceae	g__Streptomyces	s__unidentified
OTU_3083	0.000238973	k__Bacteria	p__Actinobacteria	c__MB-A2-108	o__unidentified	f__unidentified	g__unidentified	s__unidentified
OTU_3084	0.00136556	k__Bacteria	p__Actinobacteria	c__MB-A2-108	o__unidentified	f__unidentified	g__unidentified	s__unidentified
OTU_3085	0.0021849	k__Bacteria	p__Actinobacteria	c__MB-A2-108	o__unidentified	f__unidentified	g__unidentified	s__unidentified
OTU_3087	6.8278e-05	k__Bacteria	p__Acidobacteria	c__Subgroup_2	o__unidentified	f__unidentified	g__unidentified	s__unidentified
OTU_3088	0.000102417	k__Bacteria	p__Actinobacteria	c__MB-A2-108	o__unidentified	f__unidentified	g__unidentified	s__unidentified
OTU_3089	0.00495016	k__Bacteria	p__Actinobacteria	c__Actinobacteria	o__Streptomycetales	f__Streptomycetaceae	g__Streptomyces	s__unidentified
OTU_309	0.000136556	k__Bacteria	p__Proteobacteria	c__Betaproteobacteria	o__Burkholderiales	f__Comamonadaceae
OTU_3096	3.4139e-05	k__Bacteria	p__Actinobacteria	c__Actinobacteria	o__Micromonosporales	f__Micromonosporaceae
OTU_3099	6.8278e-05	k__Bacteria	p__Actinobacteria	c__MB-A2-108	o__unidentified	f__unidentified	g__unidentified	s__unidentified
OTU_31	0.000102417	k__Bacteria	p__Gemmatimonadetes	c__Gemmatimonadetes	o__Gemmatimonadales	f__Gemmatimonadaceae	g__unidentified	s__unidentified
OTU_310	0.000170695	k__Bacteria	p__Proteobacteria	c__Betaproteobacteria	o__SC-I-84	f__unidentified	g__unidentified	s__unidentified
OTU_3100	0.000170695	k__Bacteria	p__Actinobacteria	c__MB-A2-108	o__unidentified	f__unidentified	g__unidentified	s__unidentified
OTU_3101	0.000170695	k__Bacteria	p__Actinobacteria	c__MB-A2-108	o__unidentified	f__unidentified	g__unidentified	s__unidentified
OTU_3102	0.000170695	k__Bacteria	p__Acidobacteria	c__Subgroup_18	o__unidentified	f__unidentified	g__unidentified	s__unidentified
OTU_3103	3.4139e-05	k__Bacteria	p__Planctomycetes	c__Planctomycetacia	o__Planctomycetales	f__Planctomycetaceae	g__Singulisphaera	s__unidentified
OTU_3105	3.4139e-05	k__Bacteria	p__Actinobacteria	c__Actinobacteria	o__Micrococcales	f__Microbacteriaceae
OTU_3107	3.4139e-05	k__Bacteria	p__Proteobacteria	c__Deltaproteobacteria	o__Bdellovibrionales	f__Bdellovibrionaceae	g__OM27_clade	s__unidentified
OTU_3110	3.4139e-05	k__Bacteria	p__Planctomycetes	c__Planctomycetacia	o__Planctomycetales	f__Planctomycetaceae
OTU_3112	6.8278e-05	k__Bacteria	p__Planctomycetes	c__Planctomycetacia	o__Planctomycetales	f__Planctomycetaceae	g__Singulisphaera	s__unidentified
OTU_3114	0.00389185	k__Bacteria	p__Actinobacteria	c__Actinobacteria	o__Micromonosporales	f__Micromonosporaceae	g__Micromonospora	s__unidentified
OTU_3115	0.0219172	k__Bacteria	p__Actinobacteria	c__MB-A2-108	o__unidentified	f__unidentified	g__unidentified	s__unidentified
OTU_3118	0.00109245	k__Bacteria	p__Actinobacteria	c__Actinobacteria	o__Streptosporangiales	f__Thermomonosporaceae	g__unidentified	s__unidentified
OTU_3119	6.8278e-05	k__Bacteria	p__Planctomycetes	c__Planctomycetacia	o__Planctomycetales	f__Planctomycetaceae	g__unidentified	s__unidentified
OTU_3121	3.4139e-05	k__Bacteria	p__Actinobacteria	c__Actinobacteria	o__Micromonosporales	f__Micromonosporaceae	g__Luedemannella	s__unidentified
OTU_3123	3.4139e-05	k__Bacteria	p__Parcubacteria	c__unidentified	o__unidentified	f__unidentified	g__unidentified	s__unidentified
OTU_3125	0.000238973	k__Bacteria	p__Actinobacteria	c__MB-A2-108	o__unidentified	f__unidentified	g__unidentified	s__unidentified
OTU_3126	0.00744231	k__Bacteria	p__Actinobacteria	c__Actinobacteria	o__Propionibacteriales	f__Nocardioidaceae	g__Marmoricola	s__unidentified
OTU_3130	0.000614502	k__Bacteria	p__Actinobacteria	c__Actinobacteria	o__Kineosporiales	f__Kineosporiaceae	g__Angustibacter	s__unidentified
OTU_3131	3.4139e-05	k__Bacteria	p__Parcubacteria	c__unidentified	o__unidentified	f__unidentified	g__unidentified	s__unidentified
OTU_3132	0.0041991	k__Bacteria	p__Actinobacteria	c__Actinobacteria	o__Micromonosporales	f__Micromonosporaceae	g__Hamadaea	s__unidentified
OTU_3133	6.8278e-05	k__Bacteria	p__Planctomycetes	c__Planctomycetacia	o__Planctomycetales	f__Planctomycetaceae	g__unidentified	s__unidentified
OTU_3134	0.000136556	k__Bacteria	p__Actinobacteria	c__Actinobacteria	o__Micromonosporales	f__Micromonosporaceae
OTU_3136	3.4139e-05	k__Bacteria	p__Planctomycetes	c__Planctomycetacia	o__Planctomycetales	f__Planctomycetaceae	g__unidentified	s__unidentified
OTU_3139	3.4139e-05	k__Bacteria	p__Actinobacteria	c__Actinobacteria	o__Propionibacteriales	f__Nocardioidaceae	g__Nocardioides	s__unidentified
OTU_314	0.000238973	k__Bacteria	p__Proteobacteria	c__Gammaproteobacteria	o__Xanthomonadales	f__Xanthomonadaceae	g__Arenimonas	s__unidentified
OTU_3141	0.0114707	k__Bacteria	p__Actinobacteria	c__Actinobacteria	o__Micrococcales	f__Intrasporangiaceae	g__Oryzihumus	s__unidentified
OTU_3142	0.00191178	k__Bacteria	p__Actinobacteria	c__Actinobacteria	o__Pseudonocardiales	f__Pseudonocardiaceae	g__Amycolatopsis	s__unidentified
OTU_3144	0.03192	k__Bacteria	p__Actinobacteria	c__Actinobacteria	o__Streptomycetales	f__Streptomycetaceae	g__Streptomyces	s__unidentified
OTU_3145	0.000887614	k__Bacteria	p__Actinobacteria	c__Actinobacteria	o__Propionibacteriales	f__Nocardioidaceae	g__Nocardioides	s__unidentified
OTU_3146	0.00228731	k__Bacteria	p__Actinobacteria	c__Actinobacteria	o__Frankiales
OTU_3147	0.00068278	k__Bacteria	p__Actinobacteria	c__Actinobacteria	o__Frankiales
OTU_3148	0.00457463	k__Bacteria	p__Actinobacteria	c__Actinobacteria	o__Frankiales	f__Geodermatophilaceae	g__Blastococcus	s__unidentified
OTU_3149	0.000170695	k__Bacteria	p__Actinobacteria	c__Actinobacteria	o__Micrococcales	f__Microbacteriaceae	g__unidentified	s__unidentified
OTU_315	3.4139e-05	k__Bacteria	p__Proteobacteria	c__Gammaproteobacteria	o__Xanthomonadales	f__Xanthomonadaceae	g__Rhodanobacter	s__unidentified
OTU_3150	0.000546224	k__Bacteria	p__Actinobacteria	c__Actinobacteria	o__Frankiales	f__Frankiaceae	g__Jatrophihabitans	s__unidentified
OTU_3151	0.000136556	k__Bacteria	p__Actinobacteria	c__Actinobacteria	o__Frankiales
OTU_3152	0.000136556	k__Bacteria	p__Actinobacteria	c__Actinobacteria	o__Micrococcales	f__Dermacoccaceae	g__unidentified	s__unidentified
OTU_3153	0.000990031	k__Bacteria	p__Actinobacteria	c__Actinobacteria	o__Micromonosporales	f__Micromonosporaceae	g__unidentified	s__unidentified
OTU_3154	0.000136556	k__Bacteria	p__Actinobacteria	c__Actinobacteria	o__Micromonosporales	f__Micromonosporaceae	g__Dactylosporangium	s__unidentified
OTU_3155	3.4139e-05	k__Bacteria	p__Actinobacteria	c__Actinobacteria	o__Pseudonocardiales	f__Pseudonocardiaceae	g__Pseudonocardia	s__unidentified
OTU_3157	0.00112659	k__Bacteria	p__Actinobacteria	c__Actinobacteria	o__Corynebacteriales	f__Mycobacteriaceae	g__Mycobacterium	s__unidentified
OTU_3158	0.000136556	k__Bacteria	p__Actinobacteria	c__Actinobacteria	o__Frankiales	f__Geodermatophilaceae
OTU_3159	0.001229	k__Bacteria	p__Actinobacteria	c__MB-A2-108	o__unidentified	f__unidentified	g__unidentified	s__unidentified
OTU_3160	0.00792025	k__Bacteria	p__Actinobacteria	c__Actinobacteria	o__Propionibacteriales	f__Nocardioidaceae	g__Kribbella	s__unidentified
OTU_3161	0.000102417	k__Bacteria	p__Acidobacteria	c__Subgroup_5	o__unidentified	f__unidentified	g__unidentified	s__unidentified
OTU_3162	0.000580363	k__Bacteria	p__Actinobacteria	c__Actinobacteria	o__Propionibacteriales	f__Nocardioidaceae	g__Nocardioides	s__unidentified
OTU_3165	3.4139e-05	k__Bacteria	p__Acidobacteria	c__Subgroup_5	o__unidentified	f__unidentified	g__unidentified	s__unidentified
OTU_3166	0.000102417	k__Bacteria	p__Proteobacteria	c__Deltaproteobacteria	o__Bdellovibrionales	f__Bdellovibrionaceae	g__OM27_clade	s__unidentified
OTU_3167	6.8278e-05	k__Bacteria	p__Actinobacteria	c__Actinobacteria	o__Frankiales	f__Sporichthyaceae	g__unidentified	s__unidentified
OTU_3168	6.8278e-05	k__Bacteria	p__Actinobacteria	c__Actinobacteria	o__Micromonosporales	f__Micromonosporaceae	g__Actinoplanes	s__unidentified
OTU_3169	0.000477946	k__Bacteria	p__Actinobacteria	c__Actinobacteria	o__Corynebacteriales	f__Mycobacteriaceae	g__Mycobacterium	s__unidentified
OTU_317	0.000170695	k__Bacteria	p__Proteobacteria	c__Betaproteobacteria	o__Nitrosomonadales	f__Nitrosomonadaceae	g__Nitrosospira	s__unidentified
OTU_3170	0.000102417	k__Bacteria	p__Chloroflexi	c__Ktedonobacteria	o__JG30-KF-AS9	f__unidentified	g__unidentified	s__unidentified
OTU_3171	0.000443807	k__Bacteria	p__Actinobacteria	c__Actinobacteria	o__Propionibacteriales	f__Nocardioidaceae	g__Nocardioides	s__unidentified
OTU_3173	0.000102417	k__Bacteria	p__Actinobacteria	c__MB-A2-108	o__unidentified	f__unidentified	g__unidentified	s__unidentified
OTU_3175	0.000170695	k__Bacteria	p__Actinobacteria	c__MB-A2-108	o__unidentified	f__unidentified	g__unidentified	s__unidentified
OTU_3176	0.000580363	k__Bacteria	p__Actinobacteria	c__MB-A2-108	o__unidentified	f__unidentified	g__unidentified	s__unidentified
OTU_3177	0.000477946	k__Bacteria	p__Actinobacteria	c__Actinobacteria	o__Frankiales	f__Sporichthyaceae	g__Sporichthya	s__unidentified
OTU_3178	0.000238973	k__Bacteria	p__Actinobacteria	c__Actinobacteria	o__Propionibacteriales	f__Nocardioidaceae	g__Nocardioides	s__unidentified
OTU_318	0.000512085	k__Bacteria	p__Proteobacteria	c__Betaproteobacteria	o__Burkholderiales	f__Oxalobacteraceae
OTU_3180	0.00187765	k__Bacteria	p__Actinobacteria	c__Actinobacteria	o__Propionibacteriales	f__Nocardioidaceae	g__Aeromicrobium	s__unidentified
OTU_3181	0.00119487	k__Bacteria	p__Actinobacteria
OTU_3182	3.4139e-05	k__Bacteria	p__Actinobacteria	c__Actinobacteria	o__Propionibacteriales	f__Nocardioidaceae	g__Nocardioides	s__Nocardioides_sp._LnR5-15
OTU_3183	0.000204834	k__Bacteria	p__Actinobacteria	c__Actinobacteria	o__Frankiales	f__Geodermatophilaceae	g__Geodermatophilus	s__unidentified
OTU_3184	0.000102417	k__Bacteria	p__Parcubacteria	c__unidentified	o__unidentified	f__unidentified	g__unidentified	s__unidentified
OTU_3185	0.000204834	k__Bacteria	p__Actinobacteria	c__Actinobacteria	o__Catenulisporales	f__Catenulisporaceae	g__Catenulispora	s__unidentified
OTU_3186	0.00160453	k__Bacteria	p__Actinobacteria	c__Actinobacteria
OTU_3188	6.8278e-05	k__Bacteria	p__Actinobacteria	c__Actinobacteria	o__Micrococcales	f__Cellulomonadaceae	g__Cellulomonas	s__unidentified
OTU_3189	6.8278e-05	k__Bacteria	p__Acidobacteria	c__Subgroup_5	o__unidentified	f__unidentified	g__unidentified	s__unidentified
OTU_3192	0.00225317	k__Bacteria	p__Actinobacteria	c__Actinobacteria	o__Micromonosporales	f__Micromonosporaceae	g__Micromonospora	s__unidentified
OTU_3193	3.4139e-05	k__Bacteria	p__Actinobacteria	c__Actinobacteria	o__Micromonosporales	f__Micromonosporaceae	g__unidentified	s__unidentified
OTU_3194	0.000102417	k__Bacteria	p__Actinobacteria	c__Actinobacteria	o__Micrococcales	f__Micrococcaceae	g__unidentified	s__unidentified
OTU_3195	3.4139e-05	k__Bacteria	p__Actinobacteria	c__MB-A2-108	o__unidentified	f__unidentified	g__unidentified	s__unidentified
OTU_3196	3.4139e-05	k__Bacteria	p__Parcubacteria	c__unidentified	o__unidentified	f__unidentified	g__unidentified	s__unidentified
OTU_3197	0.000102417	k__Bacteria	p__Actinobacteria	c__MB-A2-108	o__unidentified	f__unidentified	g__unidentified	s__unidentified
OTU_3198	0.000136556	k__Bacteria	p__Actinobacteria	c__Actinobacteria	o__Kineosporiales	f__Kineosporiaceae	g__Angustibacter	s__unidentified
OTU_32	0.000443807	k__Bacteria	p__Gemmatimonadetes	c__Gemmatimonadetes	o__Gemmatimonadales	f__Gemmatimonadaceae	g__Gemmatimonas	s__unidentified
OTU_320	6.8278e-05	k__Bacteria	p__Proteobacteria	c__Gammaproteobacteria	o__Xanthomonadales	f__Xanthomonadales_Incertae_Sedis	g__unidentified	s__unidentified
OTU_3200	0.00191178	k__Bacteria	p__Actinobacteria	c__Actinobacteria	o__Catenulisporales	f__Catenulisporaceae	g__Catenulispora	s__unidentified
OTU_3203	0.000273112	k__Bacteria	p__Actinobacteria	c__Actinobacteria	o__Propionibacteriales	f__Nocardioidaceae	g__Nocardioides	s__unidentified
OTU_3205	0.000204834	k__Bacteria	p__Actinobacteria	c__Actinobacteria	o__Corynebacteriales	f__Mycobacteriaceae	g__Mycobacterium	s__unidentified
OTU_3207	3.4139e-05	k__Bacteria	p__Actinobacteria	c__Actinobacteria	o__Frankiales	f__Acidothermaceae	g__Acidothermus	s__unidentified
OTU_321	3.4139e-05	k__Bacteria	p__Proteobacteria	c__Betaproteobacteria	o__SC-I-84	f__unidentified	g__unidentified	s__unidentified
OTU_3211	3.4139e-05	k__Bacteria	p__Proteobacteria	c__Deltaproteobacteria	o__Bdellovibrionales	f__Bdellovibrionaceae	g__OM27_clade	s__unidentified
OTU_3212	0.000204834	k__Bacteria	p__Actinobacteria	c__Actinobacteria	o__Micromonosporales	f__Micromonosporaceae	g__Hamadaea	s__unidentified
OTU_3213	0.000307251	k__Bacteria	p__Actinobacteria	c__Actinobacteria	o__Corynebacteriales	f__Nocardiaceae	g__Rhodococcus	s__Rhodococcus_erythropolis
OTU_3215	3.4139e-05	k__Bacteria	p__Acidobacteria	c__Subgroup_5	o__unidentified	f__unidentified	g__unidentified	s__unidentified
OTU_3216	0.000375529	k__Bacteria	p__Actinobacteria	c__Actinobacteria	o__Micrococcales	f__Microbacteriaceae	g__Agromyces	s__unidentified
OTU_3217	3.4139e-05	k__Bacteria	p__Cyanobacteria	c__Chloroplast	o__Cylindrotheca_closterium	f__Cylindrotheca_closterium	g__Cylindrotheca_closterium	s__Cylindrotheca_closterium
OTU_3218	0.00102417	k__Bacteria	p__Chloroflexi	c__Thermomicrobia	o__JG30-KF-CM45	f__unidentified	g__unidentified	s__unidentified
OTU_3219	6.8278e-05	k__Bacteria	p__Verrucomicrobia	c__Verrucomicrobiae	o__Verrucomicrobiales	f__Verrucomicrobiaceae	g__unidentified	s__unidentified
OTU_3220	0.000204834	k__Bacteria	p__Actinobacteria	c__Actinobacteria	o__Micrococcales	f__Microbacteriaceae	g__Agromyces	s__unidentified
OTU_3222	3.4139e-05	k__Bacteria	p__Planctomycetes	c__Planctomycetacia	o__Planctomycetales	f__Planctomycetaceae	g__unidentified	s__unidentified
OTU_3224	6.8278e-05	k__Bacteria	p__Planctomycetes	c__Planctomycetacia	o__Planctomycetales	f__Planctomycetaceae	g__unidentified	s__unidentified
OTU_3225	3.4139e-05	k__Bacteria	p__Verrucomicrobia	c__Verrucomicrobiae	o__Verrucomicrobiales	f__Verrucomicrobiaceae
OTU_3227	3.4139e-05	k__Bacteria	p__Planctomycetes	c__Planctomycetacia	o__Planctomycetales	f__Planctomycetaceae	g__unidentified	s__unidentified
OTU_3228	3.4139e-05	k__Bacteria	p__Acidobacteria	c__Subgroup_5	o__unidentified	f__unidentified	g__unidentified	s__unidentified
OTU_323	6.8278e-05	k__Bacteria	p__Acidobacteria	c__Holophagae	o__Subgroup_7	f__unidentified	g__unidentified	s__unidentified
OTU_3230	3.4139e-05	k__Bacteria	p__Planctomycetes	c__Planctomycetacia	o__Planctomycetales	f__Planctomycetaceae	g__unidentified	s__unidentified
OTU_3235	6.8278e-05	k__Bacteria	p__Planctomycetes	c__Planctomycetacia	o__Planctomycetales	f__Planctomycetaceae	g__unidentified	s__unidentified
OTU_3236	3.4139e-05	k__Bacteria	p__Planctomycetes	c__Planctomycetacia	o__Planctomycetales	f__Planctomycetaceae	g__unidentified	s__unidentified
OTU_3237	3.4139e-05	k__Bacteria	p__Planctomycetes	c__Planctomycetacia	o__Planctomycetales	f__Planctomycetaceae	g__unidentified	s__unidentified
OTU_3238	3.4139e-05	k__Bacteria	p__Planctomycetes	c__Planctomycetacia	o__Planctomycetales	f__Planctomycetaceae	g__unidentified	s__unidentified
OTU_324	0.000648641	k__Bacteria	p__Actinobacteria	c__Thermoleophilia	o__Solirubrobacterales	f__Elev-16S-1332	g__unidentified	s__unidentified
OTU_3241	3.4139e-05	k__Bacteria	p__Cyanobacteria	c__ML635J-21	o__unidentified	f__unidentified	g__unidentified	s__unidentified
OTU_3242	0.000204834	k__Bacteria	p__Acidobacteria	c__Subgroup_5	o__unidentified	f__unidentified	g__unidentified	s__unidentified
OTU_3244	0.000136556	k__Bacteria	p__Actinobacteria	c__Actinobacteria	o__Pseudonocardiales	f__Pseudonocardiaceae	g__Pseudonocardia	s__unidentified
OTU_3245	0.00068278	k__Bacteria	p__Chloroflexi	c__Thermomicrobia	o__AKYG1722	f__unidentified	g__unidentified	s__unidentified
OTU_3246	0.00150212	k__Bacteria	p__Chloroflexi	c__Thermomicrobia	o__Sphaerobacterales	f__Sphaerobacteraceae	g__Nitrolancea	s__unidentified
OTU_3247	0.000136556	k__Bacteria	p__Actinobacteria	c__MB-A2-108	o__unidentified	f__unidentified	g__unidentified	s__unidentified
OTU_3248	3.4139e-05	k__Bacteria	p__Acidobacteria	c__Subgroup_5	o__unidentified	f__unidentified	g__unidentified	s__unidentified
OTU_325	0.000238973	k__Bacteria	p__Actinobacteria	c__Thermoleophilia	o__Solirubrobacterales	f__0319-6M6	g__unidentified	s__unidentified
OTU_3251	0.000102417	k__Bacteria	p__Chloroflexi	c__Thermomicrobia	o__JG30-KF-CM45	f__unidentified	g__unidentified	s__unidentified
OTU_3252	3.4139e-05	k__Bacteria	p__Cyanobacteria	c__ML635J-21	o__unidentified	f__unidentified	g__unidentified	s__unidentified
OTU_3256	0.000102417	k__Bacteria	p__Acidobacteria	c__Subgroup_5	o__unidentified	f__unidentified	g__unidentified	s__unidentified
OTU_3267	3.4139e-05	k__Bacteria	p__Proteobacteria	c__Deltaproteobacteria	o__SAR324_cladeMarine_group_B	f__unidentified	g__unidentified	s__unidentified
OTU_327	3.4139e-05	k__Bacteria	p__Verrucomicrobia	c__Spartobacteria	o__Chthoniobacterales	f__Chthoniobacteraceae	g__Chthoniobacter	s__unidentified
OTU_3270	3.4139e-05	k__Bacteria	p__Chloroflexi	c__Anaerolineae	o__Anaerolineales	f__Anaerolineaceae	g__unidentified	s__unidentified
OTU_3277	3.4139e-05	k__Bacteria	p__Planctomycetes	c__Planctomycetacia	o__Planctomycetales	f__Planctomycetaceae
OTU_3284	3.4139e-05	k__Bacteria	p__Cyanobacteria	c__Chloroplast
OTU_3285	0.00034139	k__Bacteria	p__Acidobacteria	c__Blastocatellia	o__Blastocatellales	f__Blastocatellaceae_Subgroup_4	g__unidentified	s__unidentified
OTU_3286	3.4139e-05	k__Bacteria	p__Chloroflexi	c__Ktedonobacteria	o__C0119	f__unidentified	g__unidentified	s__unidentified
OTU_3289	0.00327735	k__Bacteria	p__Chloroflexi	c__Ktedonobacteria	o__C0119	f__unidentified	g__unidentified	s__unidentified
OTU_329	0.000546224	k__Bacteria	p__Actinobacteria	c__Thermoleophilia	o__Solirubrobacterales	f__Elev-16S-1332	g__unidentified	s__unidentified
OTU_3291	0.000375529	k__Bacteria	p__Chloroflexi	c__JG37-AG-4	o__unidentified	f__unidentified	g__unidentified	s__unidentified
OTU_3292	0.000204834	k__Bacteria	p__Actinobacteria	c__MB-A2-108	o__unidentified	f__unidentified	g__unidentified	s__unidentified
OTU_3293	6.8278e-05	k__Bacteria	p__Saccharibacteria	c__unidentified	o__unidentified	f__unidentified	g__unidentified	s__unidentified
OTU_3295	3.4139e-05	k__Bacteria	p__Planctomycetes	c__Planctomycetacia	o__Planctomycetales	f__Planctomycetaceae
OTU_3296	0.000170695	k__Bacteria	p__GAL15	c__unidentified	o__unidentified	f__unidentified	g__unidentified	s__unidentified
OTU_3297	3.4139e-05	k__Bacteria	p__Actinobacteria	c__MB-A2-108	o__unidentified	f__unidentified	g__unidentified	s__unidentified
OTU_3298	6.8278e-05	k__Bacteria	p__Chloroflexi	c__Ktedonobacteria	o__C0119	f__unidentified	g__unidentified	s__unidentified
OTU_3299	0.00300423	k__Bacteria	p__Chloroflexi	c__Thermomicrobia	o__JG30-KF-CM45	f__unidentified	g__unidentified	s__unidentified
OTU_33	0.00160453	k__Bacteria	p__Gemmatimonadetes	c__Gemmatimonadetes	o__Gemmatimonadales	f__Gemmatimonadaceae
OTU_330	0.000375529	k__Bacteria	p__Proteobacteria	c__Betaproteobacteria	o__SC-I-84	f__unidentified	g__unidentified	s__unidentified
OTU_3300	6.8278e-05	k__Bacteria	p__Actinobacteria	c__MB-A2-108	o__unidentified	f__unidentified	g__unidentified	s__unidentified
OTU_3301	0.000204834	k__Bacteria	p__Actinobacteria	c__Acidimicrobiia	o__Acidimicrobiales	f__Iamiaceae	g__Iamia	s__unidentified
OTU_3302	6.8278e-05	k__Bacteria	p__Saccharibacteria	c__unidentified	o__unidentified	f__unidentified	g__unidentified	s__unidentified
OTU_3304	0.000136556	k__Bacteria	p__Saccharibacteria	c__unidentified	o__unidentified	f__unidentified	g__unidentified	s__unidentified
OTU_3305	6.8278e-05	k__Bacteria	p__Actinobacteria	c__Actinobacteria	o__Frankiales
OTU_3306	0.000170695	k__Bacteria	p__Actinobacteria	c__Actinobacteria	o__Micromonosporales	f__Micromonosporaceae	g__Actinoplanes	s__unidentified
OTU_3307	3.4139e-05	k__Bacteria	p__Planctomycetes	c__Planctomycetacia	o__Planctomycetales	f__Planctomycetaceae	g__unidentified	s__unidentified
OTU_3309	0.000136556	k__Bacteria	p__Chloroflexi	c__Ktedonobacteria	o__C0119	f__unidentified	g__unidentified	s__unidentified
OTU_331	6.8278e-05	k__Bacteria	p__Proteobacteria	c__Deltaproteobacteria	o__Desulfurellales	f__Desulfurellaceae	g__H16	s__unidentified
OTU_3310	6.8278e-05	k__Bacteria	p__Chloroflexi	c__TK10	o__unidentified	f__unidentified	g__unidentified	s__unidentified
OTU_3312	6.8278e-05	k__Bacteria	p__Chloroflexi	c__Thermomicrobia	o__JG30-KF-CM45	f__unidentified	g__unidentified	s__unidentified
OTU_3313	6.8278e-05	k__Bacteria	p__Parcubacteria	c__unidentified	o__unidentified	f__unidentified	g__unidentified	s__unidentified
OTU_3315	3.4139e-05	k__Bacteria	p__Parcubacteria	c__unidentified	o__unidentified	f__unidentified	g__unidentified	s__unidentified
OTU_3316	0.000238973	k__Bacteria	p__Actinobacteria	c__Actinobacteria	o__Pseudonocardiales	f__Pseudonocardiaceae	g__Pseudonocardia	s__unidentified
OTU_3319	3.4139e-05	k__Bacteria	p__Parcubacteria	c__unidentified	o__unidentified	f__unidentified	g__unidentified	s__unidentified
OTU_332	3.4139e-05	k__Bacteria	p__Actinobacteria	c__Thermoleophilia	o__Solirubrobacterales	f__Gsoil-1167	g__unidentified	s__unidentified
OTU_3320	6.8278e-05	k__Bacteria	p__Proteobacteria	c__Deltaproteobacteria	o__Bdellovibrionales	f__Bdellovibrionaceae	g__OM27_clade	s__unidentified
OTU_3322	0.000751058	k__Bacteria	p__Gemmatimonadetes	c__Gemmatimonadetes	o__Gemmatimonadales	f__Gemmatimonadaceae	g__unidentified	s__unidentified
OTU_3323	3.4139e-05	k__Bacteria	p__Chloroflexi	c__TK10	o__unidentified	f__unidentified	g__unidentified	s__unidentified
OTU_3326	0.000375529	k__Bacteria	p__Chloroflexi	c__JG30-KF-CM66	o__unidentified	f__unidentified	g__unidentified	s__unidentified
OTU_3327	0.000102417	k__Bacteria	p__Armatimonadetes	c__Fimbriimonadia	o__Fimbriimonadales	f__Fimbriimonadaceae	g__unidentified	s__unidentified
OTU_3328	3.4139e-05	k__Bacteria	p__Chloroflexi	c__Thermomicrobia	o__JG30-KF-CM45	f__unidentified	g__unidentified	s__unidentified
OTU_3333	3.4139e-05	k__Bacteria	p__Chloroflexi	c__Ktedonobacteria	o__C0119	f__unidentified	g__unidentified	s__unidentified
OTU_3334	6.8278e-05	k__Bacteria	p__Actinobacteria	c__MB-A2-108	o__unidentified	f__unidentified	g__unidentified	s__unidentified
OTU_3338	3.4139e-05	k__Bacteria	p__Parcubacteria	c__unidentified	o__unidentified	f__unidentified	g__unidentified	s__unidentified
OTU_3340	0.000204834	k__Bacteria	p__Actinobacteria	c__Actinobacteria	o__Frankiales	f__Geodermatophilaceae	g__Geodermatophilus	s__unidentified
OTU_3342	3.4139e-05	k__Bacteria	p__Parcubacteria	c__unidentified	o__unidentified	f__unidentified	g__unidentified	s__unidentified
OTU_3344	0.000170695	k__Bacteria	p__Actinobacteria	c__MB-A2-108	o__unidentified	f__unidentified	g__unidentified	s__unidentified
OTU_3346	0.000307251	k__Bacteria	p__Actinobacteria	c__Actinobacteria	o__Propionibacteriales	f__Nocardioidaceae
OTU_3350	0.0250922	k__Bacteria	p__Chloroflexi	c__Gitt-GS-136	o__unidentified	f__unidentified	g__unidentified	s__unidentified
OTU_3351	6.8278e-05	k__Bacteria	p__Actinobacteria	c__Actinobacteria	o__Pseudonocardiales	f__Pseudonocardiaceae	g__Pseudonocardia	s__unidentified
OTU_3353	0.000136556	k__Bacteria	p__Actinobacteria	c__Actinobacteria	o__Pseudonocardiales	f__Pseudonocardiaceae	g__Pseudonocardia	s__unidentified
OTU_3355	0.000136556	k__Bacteria
OTU_3357	0.000785197	k__Bacteria	p__Actinobacteria	c__Acidimicrobiia	o__Acidimicrobiales	f__unidentified	g__unidentified	s__unidentified
OTU_3358	0.000136556	k__Bacteria	p__Actinobacteria	c__MB-A2-108	o__unidentified	f__unidentified	g__unidentified	s__unidentified
OTU_3359	0.00116073	k__Bacteria	p__Acidobacteria	c__Blastocatellia	o__Blastocatellales	f__Blastocatellaceae_Subgroup_4	g__unidentified	s__unidentified
OTU_336	0.00174109	k__Bacteria	p__Acidobacteria	c__Subgroup_6	o__unidentified	f__unidentified	g__unidentified	s__unidentified
OTU_3360	0.000102417	k__Bacteria	p__Saccharibacteria	c__unidentified	o__unidentified	f__unidentified	g__unidentified	s__unidentified
OTU_3362	0.00105831	k__Bacteria	p__Saccharibacteria	c__unidentified	o__unidentified	f__unidentified	g__unidentified	s__unidentified
OTU_3365	0.000136556	k__Bacteria	p__Actinobacteria	c__Actinobacteria	o__Pseudonocardiales	f__Pseudonocardiaceae	g__Pseudonocardia	s__unidentified
OTU_3366	0.00238973	k__Bacteria	p__Chloroflexi	c__Thermomicrobia	o__JG30-KF-CM45	f__unidentified	g__unidentified	s__unidentified
OTU_3367	0.000990031	k__Bacteria	p__Saccharibacteria	c__unidentified	o__unidentified	f__unidentified	g__unidentified	s__unidentified
OTU_3368	0.000102417	k__Bacteria	p__Actinobacteria	c__Actinobacteria	o__Streptosporangiales	f__Streptosporangiaceae	g__unidentified	s__unidentified
OTU_3369	3.4139e-05	k__Bacteria	p__Chloroflexi	c__Anaerolineae	o__Anaerolineales	f__Anaerolineaceae	g__unidentified	s__unidentified
OTU_337	6.8278e-05	k__Bacteria	p__Actinobacteria	c__Thermoleophilia	o__Solirubrobacterales	f__YNPFFP1	g__unidentified	s__unidentified
OTU_3371	0.000170695	k__Bacteria	p__Saccharibacteria	c__unidentified	o__unidentified	f__unidentified	g__unidentified	s__unidentified
OTU_3373	0.000204834	k__Bacteria	p__Actinobacteria	c__Acidimicrobiia	o__Acidimicrobiales	f__Acidimicrobiaceae	g__CL500-29_marine_group	s__unidentified
OTU_3375	0.00167281	k__Bacteria	p__Actinobacteria	c__Actinobacteria	o__Frankiales	f__unidentified	g__unidentified	s__unidentified
OTU_3377	0.000375529	k__Bacteria	p__Saccharibacteria	c__unidentified	o__unidentified	f__unidentified	g__unidentified	s__unidentified
OTU_3378	3.4139e-05	k__Bacteria	p__Saccharibacteria	c__unidentified	o__unidentified	f__unidentified	g__unidentified	s__unidentified
OTU_3379	0.000170695	k__Bacteria	p__Saccharibacteria	c__unidentified	o__unidentified	f__unidentified	g__unidentified	s__unidentified
OTU_3380	3.4139e-05	k__Bacteria	p__Actinobacteria	c__Acidimicrobiia	o__Acidimicrobiales	f__unidentified	g__unidentified	s__unidentified
OTU_3381	0.00034139	k__Bacteria	p__Actinobacteria	c__Acidimicrobiia	o__Acidimicrobiales	f__unidentified	g__unidentified	s__unidentified
OTU_3382	0.000546224	k__Bacteria	p__Actinobacteria	c__Acidimicrobiia	o__Acidimicrobiales	f__unidentified	g__unidentified	s__unidentified
OTU_3386	6.8278e-05	k__Bacteria	p__Actinobacteria	c__MB-A2-108	o__unidentified	f__unidentified	g__unidentified	s__unidentified
OTU_3387	0.000238973	k__Bacteria	p__Actinobacteria	c__Acidimicrobiia	o__Acidimicrobiales	f__Iamiaceae	g__Iamia	s__unidentified
OTU_3388	0.000102417	k__Bacteria	p__Proteobacteria	c__Alphaproteobacteria	o__Rhodospirillales	f__Acetobacteraceae	g__Acidiphilium	s__unidentified
OTU_3389	0.00116073	k__Bacteria	p__Acidobacteria	c__Solibacteres	o__Solibacterales	f__Solibacteraceae_Subgroup_3	g__Candidatus_Solibacter	s__unidentified
OTU_339	3.4139e-05	k__Bacteria	p__Actinobacteria	c__Thermoleophilia	o__Solirubrobacterales	f__FFCH11085	g__unidentified	s__unidentified
OTU_3390	0.000512085	k__Bacteria	p__Actinobacteria	c__Acidimicrobiia	o__Acidimicrobiales	f__unidentified	g__unidentified	s__unidentified
OTU_3391	6.8278e-05	k__Bacteria	p__Chloroflexi	c__Thermomicrobia	o__JG30-KF-CM45	f__unidentified	g__unidentified	s__unidentified
OTU_3392	6.8278e-05	k__Bacteria	p__Saccharibacteria	c__unidentified	o__unidentified	f__unidentified	g__unidentified	s__unidentified
OTU_3394	0.000512085	k__Bacteria	p__Actinobacteria	c__Acidimicrobiia	o__Acidimicrobiales
OTU_3395	0.000238973	k__Bacteria	p__Actinobacteria	c__Acidimicrobiia	o__Acidimicrobiales	f__unidentified	g__unidentified	s__unidentified
OTU_3396	6.8278e-05	k__Bacteria	p__Proteobacteria	c__Deltaproteobacteria	o__SAR324_cladeMarine_group_B	f__unidentified	g__unidentified	s__unidentified
OTU_3399	6.8278e-05	k__Bacteria	p__Saccharibacteria
OTU_34	0.000238973	k__Bacteria	p__Gemmatimonadetes	c__Gemmatimonadetes	o__Gemmatimonadales	f__Gemmatimonadaceae
OTU_3401	6.8278e-05	k__Bacteria	p__Saccharibacteria	c__unidentified	o__unidentified	f__unidentified	g__unidentified	s__unidentified
OTU_3402	6.8278e-05	k__Bacteria	p__Saccharibacteria
OTU_3403	0.00034139	k__Bacteria	p__Actinobacteria	c__Acidimicrobiia	o__Acidimicrobiales	f__unidentified	g__unidentified	s__unidentified
OTU_3405	0.000170695	k__Bacteria	p__Acidobacteria	c__Solibacteres	o__Solibacterales	f__Solibacteraceae_Subgroup_3	g__Candidatus_Solibacter	s__unidentified
OTU_3406	3.4139e-05	k__Bacteria	p__Actinobacteria	c__Acidimicrobiia	o__Acidimicrobiales	f__unidentified	g__unidentified	s__unidentified
OTU_3408	0.00109245	k__Bacteria	p__Chloroflexi	c__TK10	o__unidentified	f__unidentified	g__unidentified	s__unidentified
OTU_3409	0.000136556	k__Bacteria
OTU_341	3.4139e-05	k__Bacteria	p__Acidobacteria	c__Subgroup_22	o__unidentified	f__unidentified	g__unidentified	s__unidentified
OTU_3411	0.000102417	k__Bacteria	p__Proteobacteria	c__Alphaproteobacteria	o__Rhizobiales	f__Rhizobiales_Incertae_Sedis	g__Bauldia	s__unidentified
OTU_3413	0.0308617	k__Bacteria	p__Proteobacteria	c__Alphaproteobacteria	o__Sphingomonadales	f__Sphingomonadaceae	g__Sphingomonas	s__unidentified
OTU_3414	0.000102417	k__Bacteria	p__Actinobacteria	c__Acidimicrobiia	o__Acidimicrobiales	f__unidentified	g__unidentified	s__unidentified
OTU_3415	6.8278e-05	k__Bacteria	p__Chloroflexi	c__SBR2076	o__unidentified	f__unidentified	g__unidentified	s__unidentified
OTU_3416	0.000409668	k__Bacteria	p__Actinobacteria	c__Acidimicrobiia	o__Acidimicrobiales	f__unidentified	g__unidentified	s__unidentified
OTU_3417	0.000580363	k__Bacteria	p__Actinobacteria	c__Acidimicrobiia	o__Acidimicrobiales	f__unidentified	g__unidentified	s__unidentified
OTU_3418	3.4139e-05	k__Bacteria	p__Saccharibacteria	c__unidentified	o__unidentified	f__unidentified	g__unidentified	s__unidentified
OTU_3420	0.00034139	k__Bacteria	p__Actinobacteria	c__Acidimicrobiia	o__Acidimicrobiales	f__unidentified	g__unidentified	s__unidentified
OTU_3421	3.4139e-05	k__Bacteria
OTU_3422	3.4139e-05	k__Bacteria	p__Actinobacteria	c__Acidimicrobiia	o__Acidimicrobiales
OTU_3423	0.000136556	k__Bacteria	p__Acidobacteria	c__Blastocatellia	o__Blastocatellales	f__Blastocatellaceae_Subgroup_4	g__11-24	s__unidentified
OTU_3424	6.8278e-05	k__Bacteria	p__Saccharibacteria
OTU_3425	0.000443807	k__Bacteria	p__Saccharibacteria
OTU_3427	0.000238973	k__Bacteria	p__Actinobacteria	c__Acidimicrobiia	o__Acidimicrobiales	f__unidentified	g__unidentified	s__unidentified
OTU_3428	0.000136556	k__Bacteria	p__Actinobacteria	c__Acidimicrobiia	o__Acidimicrobiales	f__Acidimicrobiaceae	g__unidentified	s__unidentified
OTU_3429	3.4139e-05	k__Bacteria	p__Saccharibacteria	c__unidentified	o__unidentified	f__unidentified	g__unidentified	s__unidentified
OTU_343	0.000921753	k__Bacteria	p__Proteobacteria	c__Betaproteobacteria	o__TRA3-20	f__unidentified	g__unidentified	s__unidentified
OTU_3430	3.4139e-05	k__Bacteria	p__Saccharibacteria	c__unidentified	o__unidentified	f__unidentified	g__unidentified	s__unidentified
OTU_3431	3.4139e-05	k__Bacteria	p__Chloroflexi	c__Anaerolineae	o__Anaerolineales	f__Anaerolineaceae	g__unidentified	s__unidentified
OTU_3435	0.000102417	k__Bacteria	p__Saccharibacteria
OTU_3436	0.000102417	k__Bacteria	p__Proteobacteria	c__Alphaproteobacteria	o__Rhizobiales	f__Rhizobiales_Incertae_Sedis	g__Bauldia	s__unidentified
OTU_3438	0.000102417	k__Bacteria	p__Saccharibacteria	c__unidentified	o__unidentified	f__unidentified	g__unidentified	s__unidentified
OTU_3439	0.000102417	k__Bacteria	p__Chloroflexi	c__Anaerolineae	o__Anaerolineales	f__Anaerolineaceae	g__unidentified	s__unidentified
OTU_344	3.4139e-05	k__Bacteria	p__Actinobacteria	c__Thermoleophilia	o__Gaiellales	f__Gaiellaceae	g__Gaiella	s__unidentified
OTU_3440	0.000102417	k__Bacteria	p__Saccharibacteria	c__unidentified	o__unidentified	f__unidentified	g__unidentified	s__unidentified
OTU_3443	3.4139e-05	k__Bacteria	p__Saccharibacteria	c__unidentified	o__unidentified	f__unidentified	g__unidentified	s__unidentified
OTU_3444	3.4139e-05	k__Bacteria	p__Acidobacteria	c__Acidobacteria	o__Acidobacteriales	f__Acidobacteriaceae_Subgroup_1	g__unidentified	s__unidentified
OTU_3445	3.4139e-05	k__Bacteria	p__Proteobacteria	c__Alphaproteobacteria	o__Rhizobiales	f__A0839	g__unidentified	s__unidentified
OTU_3447	0.00809095	k__Bacteria	p__Chloroflexi	c__KD4-96	o__unidentified	f__unidentified	g__unidentified	s__unidentified
OTU_345	3.4139e-05	k__Bacteria	p__Proteobacteria	c__Betaproteobacteria	o__SC-I-84	f__unidentified	g__unidentified	s__unidentified
OTU_3452	0.001229	k__Bacteria	p__Proteobacteria	c__Alphaproteobacteria	o__Rhizobiales	f__Rhizobiales_Incertae_Sedis	g__Rhizomicrobium	s__unidentified
OTU_3454	0.000102417	k__Bacteria	p__Chloroflexi	c__Gitt-GS-136	o__unidentified	f__unidentified	g__unidentified	s__unidentified
OTU_3455	0.000136556	k__Bacteria	p__Saccharibacteria	c__unidentified	o__unidentified	f__unidentified	g__unidentified	s__unidentified
OTU_3457	0.000102417	k__Bacteria	p__Actinobacteria	c__Acidimicrobiia	o__Acidimicrobiales	f__unidentified	g__unidentified	s__unidentified
OTU_3458	0.000102417	k__Bacteria	p__Acidobacteria	c__Solibacteres	o__Solibacterales	f__Solibacteraceae_Subgroup_3	g__Candidatus_Solibacter	s__unidentified
OTU_3460	6.8278e-05	k__Bacteria	p__Proteobacteria	c__Alphaproteobacteria	o__Rhizobiales	f__Methylobacteriaceae	g__unidentified	s__unidentified
OTU_3461	0.000375529	k__Bacteria	p__Actinobacteria	c__Acidimicrobiia	o__Acidimicrobiales	f__unidentified	g__unidentified	s__unidentified
OTU_3462	0.000204834	k__Bacteria	p__Actinobacteria	c__Acidimicrobiia	o__Acidimicrobiales	f__Acidimicrobiaceae	g__CL500-29_marine_group	s__unidentified
OTU_3464	0.000170695	k__Bacteria	p__Chloroflexi	c__Caldilineae	o__Caldilineales	f__Caldilineaceae	g__unidentified	s__unidentified
OTU_3466	0.000443807	k__Bacteria	p__Acidobacteria	c__Solibacteres	o__Solibacterales	f__Solibacteraceae_Subgroup_3	g__Bryobacter	s__unidentified
OTU_3467	3.4139e-05	k__Bacteria	p__Chloroflexi	c__Ktedonobacteria	o__JG30-KF-AS9	f__unidentified	g__unidentified	s__unidentified
OTU_3469	0.000170695	k__Bacteria	p__Acidobacteria	c__Blastocatellia	o__Blastocatellales	f__Blastocatellaceae_Subgroup_4	g__unidentified	s__unidentified
OTU_347	0.000409668	k__Bacteria	p__Actinobacteria	c__Thermoleophilia	o__Solirubrobacterales	f__Solirubrobacteraceae	g__Solirubrobacter	s__unidentified
OTU_3474	0.000136556	k__Bacteria	p__Chloroflexi	c__TK10	o__unidentified	f__unidentified	g__unidentified	s__unidentified
OTU_3475	3.4139e-05	k__Bacteria	p__Saccharibacteria	c__unidentified	o__unidentified	f__unidentified	g__unidentified	s__unidentified
OTU_3476	0.00116073	k__Bacteria	p__Actinobacteria	c__Acidimicrobiia	o__Acidimicrobiales	f__Acidimicrobiaceae	g__Ilumatobacter	s__unidentified
OTU_3477	0.000102417	k__Bacteria	p__Actinobacteria	c__Acidimicrobiia	o__Acidimicrobiales	f__unidentified	g__unidentified	s__unidentified
OTU_3479	0.000102417	k__Bacteria	p__Saccharibacteria	c__unidentified	o__unidentified	f__unidentified	g__unidentified	s__unidentified
OTU_348	0.000136556	k__Bacteria	p__Proteobacteria	c__Betaproteobacteria	o__SC-I-84	f__unidentified	g__unidentified	s__unidentified
OTU_3480	3.4139e-05	k__Bacteria	p__Saccharibacteria	c__unidentified	o__unidentified	f__unidentified	g__unidentified	s__unidentified
OTU_3483	3.4139e-05	k__Bacteria	p__Acidobacteria	c__Blastocatellia	o__Blastocatellales	f__Blastocatellaceae_Subgroup_4	g__Aridibacter	s__unidentified
OTU_3486	3.4139e-05	k__Bacteria	p__Chloroflexi	c__Anaerolineae	o__Anaerolineales	f__Anaerolineaceae	g__unidentified	s__unidentified
OTU_349	0.00303837	k__Bacteria	p__Proteobacteria	c__Betaproteobacteria	o__Nitrosomonadales	f__Nitrosomonadaceae	g__unidentified	s__unidentified
OTU_3494	3.4139e-05	k__Bacteria	p__Chloroflexi	c__Ktedonobacteria	o__C0119	f__unidentified	g__unidentified	s__unidentified
OTU_3496	3.4139e-05	k__Bacteria	p__Saccharibacteria	c__unidentified	o__unidentified	f__unidentified	g__unidentified	s__unidentified
OTU_3497	0.000512085	k__Bacteria	p__Actinobacteria	c__Acidimicrobiia	o__Acidimicrobiales	f__unidentified	g__unidentified	s__unidentified
OTU_3498	0.000204834	k__Bacteria	p__Actinobacteria	c__Actinobacteria	o__Streptosporangiales	f__Streptosporangiaceae	g__Nonomuraea	s__unidentified
OTU_3499	0.000546224	k__Bacteria	p__Proteobacteria	c__Alphaproteobacteria	o__Rhizobiales	f__Rhizobiales_Incertae_Sedis	g__Rhizomicrobium	s__unidentified
OTU_35	0.000204834	k__Bacteria	p__Gemmatimonadetes	c__Gemmatimonadetes	o__Gemmatimonadales	f__Gemmatimonadaceae	g__unidentified	s__unidentified
OTU_3500	3.4139e-05	k__Bacteria	p__Saccharibacteria	c__unidentified	o__unidentified	f__unidentified	g__unidentified	s__unidentified
OTU_3501	3.4139e-05	k__Bacteria	p__Saccharibacteria	c__unidentified	o__unidentified	f__unidentified	g__unidentified	s__unidentified
OTU_3503	6.8278e-05	k__Bacteria	p__Saccharibacteria	c__unidentified	o__unidentified	f__unidentified	g__unidentified	s__unidentified
OTU_3504	0.000204834	k__Bacteria	p__Saccharibacteria	c__unidentified	o__unidentified	f__unidentified	g__unidentified	s__unidentified
OTU_3505	0.000136556	k__Bacteria	p__Saccharibacteria	c__unidentified	o__unidentified	f__unidentified	g__unidentified	s__unidentified
OTU_3506	0.00068278	k__Bacteria	p__Actinobacteria	c__Acidimicrobiia	o__Acidimicrobiales	f__unidentified	g__unidentified	s__unidentified
OTU_3509	0.00105831	k__Bacteria	p__Actinobacteria	c__Acidimicrobiia	o__Acidimicrobiales	f__unidentified	g__unidentified	s__unidentified
OTU_351	3.4139e-05	k__Bacteria	p__Proteobacteria	c__Betaproteobacteria
OTU_3510	0.000170695	k__Bacteria	p__Saccharibacteria	c__unidentified	o__unidentified	f__unidentified	g__unidentified	s__unidentified
OTU_3512	0.000102417	k__Bacteria	p__Proteobacteria	c__Deltaproteobacteria	o__SAR324_cladeMarine_group_B	f__unidentified	g__unidentified	s__unidentified
OTU_3517	3.4139e-05	k__Bacteria	p__Parcubacteria	c__unidentified	o__unidentified	f__unidentified	g__unidentified	s__unidentified
OTU_3518	3.4139e-05	k__Bacteria	p__Parcubacteria	c__unidentified	o__unidentified	f__unidentified	g__unidentified	s__unidentified
OTU_352	6.8278e-05	k__Bacteria	p__Proteobacteria	c__Gammaproteobacteria	o__Legionellales	f__Coxiellaceae	g__Aquicella	s__unidentified
OTU_3520	3.4139e-05	k__Bacteria	p__Actinobacteria	c__Actinobacteria	o__Pseudonocardiales	f__Pseudonocardiaceae	g__Pseudonocardia	s__unidentified
OTU_3525	0.000170695	k__Bacteria	p__Proteobacteria	c__Alphaproteobacteria	o__Rhizobiales	f__Bradyrhizobiaceae
OTU_353	0.000102417	k__Bacteria	p__Proteobacteria	c__Deltaproteobacteria	o__Myxococcales	f__Archangiaceae	g__Anaeromyxobacter	s__unidentified
OTU_3532	0.00153626	k__Bacteria	p__Acidobacteria	c__Acidobacteria	o__Acidobacteriales	f__Acidobacteriaceae_Subgroup_1	g__unidentified	s__unidentified
OTU_3533	0.0021849	k__Bacteria	p__Proteobacteria	c__Alphaproteobacteria	o__Sphingomonadales	f__Sphingomonadaceae	g__Sphingomonas	s__unidentified
OTU_3534	0.000204834	k__Bacteria	p__Acidobacteria	c__Acidobacteria	o__Acidobacteriales	f__Acidobacteriaceae_Subgroup_1	g__unidentified	s__unidentified
OTU_3535	0.000102417	k__Bacteria	p__Acidobacteria	c__Solibacteres	o__Solibacterales	f__Solibacteraceae_Subgroup_3	g__Bryobacter	s__unidentified
OTU_3536	0.000716919	k__Bacteria	p__Acidobacteria	c__Blastocatellia	o__Blastocatellales	f__Blastocatellaceae_Subgroup_4	g__Stenotrophobacter	s__unidentified
OTU_3537	3.4139e-05	k__Bacteria	p__Acidobacteria	c__Acidobacteria	o__Acidobacteriales	f__Acidobacteriaceae_Subgroup_1	g__Edaphobacter	s__unidentified
OTU_3538	0.00119487	k__Bacteria	p__Proteobacteria	c__Alphaproteobacteria	o__Rhizobiales	f__Phyllobacteriaceae	g__Mesorhizobium	s__unidentified
OTU_3539	0.00102417	k__Bacteria	p__Proteobacteria	c__Alphaproteobacteria	o__Caulobacterales	f__Caulobacteraceae	g__Phenylobacterium	s__unidentified
OTU_354	3.4139e-05	k__Bacteria	p__Actinobacteria	c__Thermoleophilia	o__Solirubrobacterales
OTU_3540	0.000887614	k__Bacteria	p__Acidobacteria	c__Blastocatellia	o__Blastocatellales	f__Blastocatellaceae_Subgroup_4	g__unidentified	s__unidentified
OTU_3541	6.8278e-05	k__Bacteria	p__Proteobacteria	c__Alphaproteobacteria	o__Caulobacterales	f__Caulobacteraceae	g__unidentified	s__unidentified
OTU_3543	0.00129728	k__Bacteria	p__Proteobacteria	c__Alphaproteobacteria	o__Rhizobiales	f__Xanthobacteraceae	g__Pseudolabrys	s__unidentified
OTU_3544	0.00136556	k__Bacteria	p__Acidobacteria	c__Acidobacteria	o__Acidobacteriales	f__Acidobacteriaceae_Subgroup_1	g__unidentified	s__unidentified
OTU_3546	0.00348218	k__Bacteria	p__Chloroflexi	c__KD4-96	o__unidentified	f__unidentified	g__unidentified	s__unidentified
OTU_3547	0.00105831	k__Bacteria	p__Actinobacteria	c__Actinobacteria	o__Propionibacteriales	f__Nocardioidaceae	g__Nocardioides	s__unidentified
OTU_3548	0.000751058	k__Bacteria	p__Chloroflexi	c__KD4-96	o__unidentified	f__unidentified	g__unidentified	s__unidentified
OTU_3549	0.000102417	k__Bacteria	p__Proteobacteria	c__Alphaproteobacteria	o__Caulobacterales	f__Caulobacteraceae	g__Caulobacter	s__unidentified
OTU_3550	0.000136556	k__Bacteria	p__Acidobacteria	c__Solibacteres	o__Solibacterales	f__Solibacteraceae_Subgroup_3	g__Candidatus_Solibacter	s__unidentified
OTU_3551	0.000853475	k__Bacteria	p__Acidobacteria	c__Blastocatellia	o__Blastocatellales	f__Blastocatellaceae_Subgroup_4	g__unidentified	s__unidentified
OTU_3552	0.000819336	k__Bacteria	p__Actinobacteria	c__Actinobacteria	o__Pseudonocardiales	f__Pseudonocardiaceae	g__unidentified	s__unidentified
OTU_3553	0.00109245	k__Bacteria	p__Actinobacteria	c__Actinobacteria	o__Streptomycetales	f__Streptomycetaceae	g__Streptomyces	s__unidentified
OTU_3554	0.00136556	k__Bacteria	p__Acidobacteria	c__Acidobacteria	o__Acidobacteriales	f__Acidobacteriaceae_Subgroup_1	g__unidentified	s__unidentified
OTU_3555	0.000136556	k__Bacteria	p__Proteobacteria	c__Alphaproteobacteria	o__Caulobacterales	f__Caulobacteraceae	g__Phenylobacterium	s__unidentified
OTU_3556	0.000990031	k__Bacteria	p__Actinobacteria
OTU_3557	0.000170695	k__Bacteria	p__Proteobacteria	c__Alphaproteobacteria	o__Caulobacterales	f__Caulobacteraceae	g__Phenylobacterium	s__unidentified
OTU_3558	0.00068278	k__Bacteria	p__Proteobacteria	c__Alphaproteobacteria	o__Rhizobiales	f__Hyphomicrobiaceae	g__Devosia	s__unidentified
OTU_3559	0.000238973	k__Bacteria	p__Proteobacteria	c__Alphaproteobacteria	o__Rhodospirillales	f__Rhodospirillaceae	g__unidentified	s__unidentified
OTU_3560	0.000307251	k__Bacteria	p__Proteobacteria	c__Alphaproteobacteria	o__Rhizobiales	f__Rhizobiaceae	g__Rhizobium	s__Rhizobium_etli
OTU_3561	6.8278e-05	k__Bacteria	p__Proteobacteria	c__Alphaproteobacteria	o__Rhizobiales	f__Rhizobiales_Incertae_Sedis	g__Rhizomicrobium	s__unidentified
OTU_3562	0.000204834	k__Bacteria	p__Acidobacteria	c__Acidobacteria	o__Acidobacteriales	f__Acidobacteriaceae_Subgroup_1	g__Granulicella	s__unidentified
OTU_3563	0.000238973	k__Bacteria	p__Acidobacteria	c__Acidobacteria	o__Acidobacteriales	f__Acidobacteriaceae_Subgroup_1
OTU_3564	0.00327735	k__Bacteria	p__Proteobacteria	c__Alphaproteobacteria	o__Rhizobiales	f__Xanthobacteraceae	g__unidentified	s__unidentified
OTU_3566	0.00157039	k__Bacteria	p__Actinobacteria	c__Actinobacteria	o__Propionibacteriales	f__Nocardioidaceae	g__Nocardioides	s__unidentified
OTU_3567	0.000102417	k__Bacteria	p__Actinobacteria	c__Actinobacteria	o__Micromonosporales	f__Micromonosporaceae
OTU_3568	0.000477946	k__Bacteria	p__Acidobacteria	c__Solibacteres	o__Solibacterales	f__Solibacteraceae_Subgroup_3	g__Bryobacter	s__unidentified
OTU_3569	0.00034139	k__Bacteria	p__Proteobacteria	c__Alphaproteobacteria	o__Sphingomonadales	f__Erythrobacteraceae
OTU_357	3.4139e-05	k__Bacteria	p__Proteobacteria	c__Betaproteobacteria	o__Burkholderiales	f__Comamonadaceae
OTU_3570	0.00105831	k__Bacteria	p__Proteobacteria	c__Alphaproteobacteria	o__Rhizobiales	f__Rhodobiaceae	g__unidentified	s__unidentified
OTU_3571	0.000204834	k__Bacteria	p__Acidobacteria	c__Acidobacteria	o__Acidobacteriales	f__Acidobacteriaceae_Subgroup_1	g__unidentified	s__unidentified
OTU_3572	0.000204834	k__Bacteria	p__Actinobacteria	c__Actinobacteria	o__Propionibacteriales	f__Nocardioidaceae	g__Nocardioides	s__unidentified
OTU_3573	3.4139e-05	k__Bacteria	p__Armatimonadetes	c__unidentified	o__unidentified	f__unidentified	g__unidentified	s__unidentified
OTU_3574	0.000273112	k__Bacteria	p__Acidobacteria	c__Solibacteres	o__Solibacterales	f__Solibacteraceae_Subgroup_3	g__Bryobacter	s__unidentified
OTU_3575	3.4139e-05	k__Bacteria	p__Actinobacteria	c__MB-A2-108	o__unidentified	f__unidentified	g__unidentified	s__unidentified
OTU_3577	3.4139e-05	k__Bacteria	p__Actinobacteria	c__MB-A2-108	o__unidentified	f__unidentified	g__unidentified	s__unidentified
OTU_3578	0.00191178	k__Bacteria	p__Proteobacteria	c__Alphaproteobacteria	o__Rhizobiales	f__Xanthobacteraceae	g__Variibacter	s__unidentified
OTU_3579	0.00170695	k__Bacteria	p__Proteobacteria	c__Alphaproteobacteria	o__Rhodospirillales	f__Rhodospirillales_Incertae_Sedis	g__Reyranella	s__unidentified
OTU_3580	0.000375529	k__Bacteria	p__Actinobacteria
OTU_3581	0.000477946	k__Bacteria	p__Actinobacteria
OTU_3582	3.4139e-05	k__Bacteria	p__Actinobacteria	c__Actinobacteria	o__Propionibacteriales	f__Nocardioidaceae	g__Nocardioides	s__unidentified
OTU_3583	0.000238973	k__Bacteria	p__Proteobacteria	c__Alphaproteobacteria	o__Rhodospirillales	f__Rhodospirillaceae	g__Dongia	s__unidentified
OTU_3585	3.4139e-05	k__Bacteria	p__Proteobacteria	c__Alphaproteobacteria	o__Rhodospirillales	f__Rhodospirillales_Incertae_Sedis	g__Reyranella	s__unidentified
OTU_3587	3.4139e-05	k__Bacteria	p__Acidobacteria	c__Acidobacteria	o__Acidobacteriales	f__Acidobacteriaceae_Subgroup_1	g__Granulicella	s__unidentified
OTU_3589	0.000273112	k__Bacteria	p__Acidobacteria	c__Solibacteres	o__Solibacterales	f__Solibacteraceae_Subgroup_3	g__Candidatus_Solibacter	s__unidentified
OTU_3590	0.000204834	k__Bacteria	p__Acidobacteria	c__Solibacteres	o__Solibacterales	f__Solibacteraceae_Subgroup_3	g__Bryobacter	s__unidentified
OTU_3593	3.4139e-05	k__Bacteria	p__Acidobacteria	c__Acidobacteria	o__Acidobacteriales	f__Acidobacteriaceae_Subgroup_1	g__unidentified	s__unidentified
OTU_3594	0.000512085	k__Bacteria	p__Actinobacteria	c__Actinobacteria	o__Corynebacteriales	f__Nocardiaceae	g__Nocardia	s__unidentified
OTU_3596	0.000238973	k__Bacteria	p__Proteobacteria	c__Alphaproteobacteria	o__Caulobacterales	f__Caulobacteraceae	g__Caulobacter	s__unidentified
OTU_3597	6.8278e-05	k__Bacteria	p__Actinobacteria	c__Actinobacteria	o__Pseudonocardiales	f__Pseudonocardiaceae	g__Saccharothrix	s__unidentified
OTU_3599	0.000170695	k__Bacteria	p__Firmicutes	c__Clostridia	o__Halanaerobiales	f__ODP1230B8.23	g__unidentified	s__unidentified
OTU_36	6.8278e-05	k__Bacteria	p__Gemmatimonadetes	c__Gemmatimonadetes	o__Gemmatimonadales	f__Gemmatimonadaceae	g__unidentified	s__unidentified
OTU_3600	0.000853475	k__Bacteria	p__Acidobacteria	c__Solibacteres	o__Solibacterales	f__Solibacteraceae_Subgroup_3	g__Bryobacter	s__unidentified
OTU_3601	0.000204834	k__Bacteria	p__Actinobacteria	c__Actinobacteria	o__Frankiales	f__Frankiaceae	g__Jatrophihabitans	s__unidentified
OTU_3602	0.000580363	k__Bacteria	p__Actinobacteria	c__MB-A2-108	o__unidentified	f__unidentified	g__unidentified	s__unidentified
OTU_3603	0.00034139	k__Bacteria	p__Proteobacteria	c__Alphaproteobacteria	o__Rhodospirillales	f__DA111	g__unidentified	s__unidentified
OTU_3604	6.8278e-05	k__Bacteria	p__Actinobacteria	c__Actinobacteria	o__Pseudonocardiales	f__Pseudonocardiaceae	g__Amycolatopsis	s__unidentified
OTU_3606	3.4139e-05	k__Bacteria	p__Acidobacteria	c__Acidobacteria	o__Acidobacteriales	f__Acidobacteriaceae_Subgroup_1	g__unidentified	s__unidentified
OTU_3607	0.000102417	k__Bacteria	p__Acidobacteria	c__Acidobacteria	o__Acidobacteriales	f__Acidobacteriaceae_Subgroup_1	g__Candidatus_Koribacter	s__unidentified
OTU_3608	0.000375529	k__Bacteria	p__Proteobacteria	c__Alphaproteobacteria	o__Rhodospirillales	f__DA111	g__unidentified	s__unidentified
OTU_3609	0.000204834	k__Bacteria	p__Actinobacteria
OTU_3610	0.000375529	k__Bacteria	p__Actinobacteria	c__Actinobacteria	o__Frankiales	f__Frankiaceae	g__Jatrophihabitans	s__unidentified
OTU_3611	0.000136556	k__Bacteria	p__Proteobacteria	c__Alphaproteobacteria	o__Caulobacterales	f__Caulobacteraceae	g__unidentified	s__unidentified
OTU_3614	0.000170695	k__Bacteria	p__Actinobacteria	c__MB-A2-108	o__unidentified	f__unidentified	g__unidentified	s__unidentified
OTU_3615	0.000102417	k__Bacteria	p__Actinobacteria	c__Actinobacteria	o__Micromonosporales	f__Micromonosporaceae	g__Micromonospora	s__unidentified
OTU_3617	0.000136556	k__Bacteria	p__Proteobacteria	c__Alphaproteobacteria	o__Rhodospirillales	f__Rhodospirillaceae	g__unidentified	s__unidentified
OTU_362	0.000170695	k__Bacteria	p__Proteobacteria	c__Betaproteobacteria	o__Burkholderiales	f__Oxalobacteraceae	g__Massilia	s__unidentified
OTU_3621	0.000102417	k__Bacteria	p__Planctomycetes	c__Planctomycetacia	o__Planctomycetales	f__Planctomycetaceae	g__unidentified	s__unidentified
OTU_3623	0.000170695	k__Bacteria	p__Proteobacteria	c__Alphaproteobacteria	o__Rhodospirillales	f__Rhodospirillales_Incertae_Sedis	g__Reyranella	s__unidentified
OTU_3625	0.000273112	k__Bacteria	p__Acidobacteria	c__Acidobacteria	o__Acidobacteriales	f__Acidobacteriaceae_Subgroup_1	g__unidentified	s__unidentified
OTU_3628	0.000477946	k__Bacteria	p__Proteobacteria	c__Alphaproteobacteria	o__Rhizobiales	f__Bradyrhizobiaceae	g__unidentified	s__unidentified
OTU_3630	0.000375529	k__Bacteria	p__Chloroflexi	c__KD4-96	o__unidentified	f__unidentified	g__unidentified	s__unidentified
OTU_3632	6.8278e-05	k__Bacteria	p__Proteobacteria	c__Alphaproteobacteria
OTU_3633	0.000170695	k__Bacteria	p__Actinobacteria	c__MB-A2-108	o__unidentified	f__unidentified	g__unidentified	s__unidentified
OTU_3634	0.000170695	k__Bacteria	p__Actinobacteria	c__Actinobacteria	o__Propionibacteriales	f__Nocardioidaceae	g__Nocardioides	s__unidentified
OTU_3636	0.000819336	k__Bacteria	p__Proteobacteria	c__Alphaproteobacteria	o__Rhizobiales	f__KF-JG30-B3	g__unidentified	s__unidentified
OTU_3637	0.000102417	k__Bacteria	p__Acidobacteria	c__Solibacteres	o__Solibacterales	f__Solibacteraceae_Subgroup_3	g__Candidatus_Solibacter	s__unidentified
OTU_3638	0.00935409	k__Bacteria	p__Chloroflexi	c__KD4-96	o__unidentified	f__unidentified	g__unidentified	s__unidentified
OTU_3639	3.4139e-05	k__Bacteria	p__Proteobacteria	c__Alphaproteobacteria	o__Rhodospirillales	f__Acetobacteraceae	g__Rhodovastum	s__unidentified
OTU_3640	0.000102417	k__Bacteria	p__Acidobacteria	c__Acidobacteria	o__Acidobacteriales	f__Acidobacteriaceae_Subgroup_1	g__Granulicella	s__unidentified
OTU_3646	0.0026287	k__Bacteria	p__Proteobacteria	c__Alphaproteobacteria	o__Sphingomonadales	f__Sphingomonadaceae	g__Sphingomonas	s__unidentified
OTU_3647	0.000102417	k__Bacteria	p__Acidobacteria	c__Acidobacteria	o__Acidobacteriales	f__Acidobacteriaceae_Subgroup_1	g__Acidobacterium	s__unidentified
OTU_3648	0.000170695	k__Bacteria	p__Chloroflexi	c__KD4-96	o__unidentified	f__unidentified	g__unidentified	s__unidentified
OTU_3649	0.000648641	k__Bacteria	p__Proteobacteria	c__Alphaproteobacteria	o__Rhizobiales	f__Rhodobiaceae	g__unidentified	s__unidentified
OTU_365	0.000273112	k__Bacteria	p__Proteobacteria	c__Betaproteobacteria	o__Methylophilales	f__Methylophilaceae	g__unidentified	s__unidentified
OTU_3650	6.8278e-05	k__Bacteria	p__Proteobacteria	c__Alphaproteobacteria	o__Rhizobiales	f__Rhizobiales_Incertae_Sedis	g__Rhizomicrobium	s__unidentified
OTU_3654	3.4139e-05	k__Bacteria	p__Planctomycetes	c__Planctomycetacia	o__Planctomycetales	f__Planctomycetaceae	g__unidentified	s__unidentified
OTU_3660	0.00112659	k__Bacteria	p__Chloroflexi	c__TK10	o__unidentified	f__unidentified	g__unidentified	s__unidentified
OTU_3662	0.000102417	k__Bacteria	p__Proteobacteria	c__Alphaproteobacteria	o__Rhodospirillales	f__Acetobacteraceae
OTU_3663	6.8278e-05	k__Bacteria	p__Proteobacteria	c__Alphaproteobacteria	o__Rhodospirillales	f__DA111	g__unidentified	s__unidentified
OTU_3665	0.000307251	k__Bacteria	p__Proteobacteria	c__Alphaproteobacteria	o__Sphingomonadales	f__Erythrobacteraceae	g__Altererythrobacter	s__unidentified
OTU_3666	6.8278e-05	k__Bacteria	p__Proteobacteria	c__Alphaproteobacteria	o__Rhodospirillales	f__DA111	g__unidentified	s__unidentified
OTU_3667	0.000375529	k__Bacteria	p__Acidobacteria	c__Acidobacteria	o__Acidobacteriales	f__Acidobacteriaceae_Subgroup_1	g__unidentified	s__unidentified
OTU_3668	0.00245801	k__Bacteria	p__Proteobacteria	c__Alphaproteobacteria	o__Sphingomonadales
OTU_3669	0.000375529	k__Bacteria	p__Chloroflexi	c__Chloroflexia	o__Chloroflexales	f__Roseiflexaceae	g__Roseiflexus	s__unidentified
OTU_3671	0.000136556	k__Bacteria	p__Actinobacteria	c__Actinobacteria	o__Corynebacteriales	f__Nocardiaceae	g__Nocardia	s__unidentified
OTU_3672	0.000102417	k__Bacteria	p__Proteobacteria	c__Alphaproteobacteria	o__Rhizobiales
OTU_3673	0.000204834	k__Bacteria	p__Chloroflexi	c__TK10	o__unidentified	f__unidentified	g__unidentified	s__unidentified
OTU_3677	0.000273112	k__Bacteria	p__Proteobacteria	c__Alphaproteobacteria	o__Sphingomonadales	f__7B-8	g__unidentified	s__unidentified
OTU_3678	0.000238973	k__Bacteria	p__Proteobacteria	c__Alphaproteobacteria	o__Rhodospirillales	f__Rhodospirillaceae	g__Defluviicoccus	s__unidentified
OTU_3679	0.000648641	k__Bacteria	p__Chloroflexi	c__TK10	o__unidentified	f__unidentified	g__unidentified	s__unidentified
OTU_3681	3.4139e-05	k__Bacteria	p__Proteobacteria	c__Alphaproteobacteria	o__Rhodospirillales	f__Rhodospirillaceae	g__unidentified	s__unidentified
OTU_3682	6.8278e-05	k__Bacteria	p__Firmicutes	c__Clostridia	o__Halanaerobiales	f__ODP1230B8.23	g__unidentified	s__unidentified
OTU_3684	6.8278e-05	k__Bacteria	p__Acidobacteria	c__Acidobacteria	o__Acidobacteriales	f__Acidobacteriaceae_Subgroup_1	g__unidentified	s__unidentified
OTU_3685	0.000136556	k__Bacteria	p__Proteobacteria	c__Alphaproteobacteria	o__Rhizobiales	f__Bradyrhizobiaceae	g__Bosea	s__unidentified
OTU_3687	0.000102417	k__Bacteria	p__Actinobacteria	c__MB-A2-108	o__unidentified	f__unidentified	g__unidentified	s__unidentified
OTU_3688	3.4139e-05	k__Bacteria	p__Actinobacteria	c__Actinobacteria	o__Micromonosporales	f__Micromonosporaceae
OTU_3689	3.4139e-05	k__Bacteria	p__Actinobacteria	c__Actinobacteria	o__Micromonosporales	f__Micromonosporaceae	g__Virgisporangium	s__unidentified
OTU_3690	0.000170695	k__Bacteria	p__Actinobacteria	c__MB-A2-108	o__unidentified	f__unidentified	g__unidentified	s__unidentified
OTU_3691	0.000238973	k__Bacteria	p__Actinobacteria	c__Actinobacteria	o__Frankiales	f__Cryptosporangiaceae	g__Fodinicola	s__unidentified
OTU_3693	0.000136556	k__Bacteria	p__Actinobacteria	c__Actinobacteria	o__Micromonosporales	f__Micromonosporaceae	g__Rhizocola	s__unidentified
OTU_3694	6.8278e-05	k__Bacteria	p__Actinobacteria	c__MB-A2-108	o__unidentified	f__unidentified	g__unidentified	s__unidentified
OTU_3698	0.000307251	k__Bacteria	p__Acidobacteria	c__Acidobacteria	o__Acidobacteriales	f__Acidobacteriaceae_Subgroup_1	g__unidentified	s__unidentified
OTU_37	0.000238973	k__Bacteria	p__Gemmatimonadetes	c__Gemmatimonadetes	o__Gemmatimonadales	f__Gemmatimonadaceae	g__unidentified	s__unidentified
OTU_3700	0.00136556	k__Bacteria	p__Chloroflexi	c__Chloroflexia	o__Chloroflexales	f__Roseiflexaceae	g__Roseiflexus	s__unidentified
OTU_3701	0.000136556	k__Bacteria	p__Acidobacteria	c__Solibacteres	o__Solibacterales	f__Solibacteraceae_Subgroup_3	g__Candidatus_Solibacter	s__unidentified
OTU_3703	6.8278e-05	k__Bacteria	p__Proteobacteria	c__Alphaproteobacteria	o__Rhodospirillales	f__DA111	g__unidentified	s__unidentified
OTU_3704	0.00034139	k__Bacteria	p__Proteobacteria	c__Alphaproteobacteria	o__Rhodospirillales	f__DA111	g__unidentified	s__unidentified
OTU_3705	0.000375529	k__Bacteria	p__Proteobacteria	c__Alphaproteobacteria	o__Rhizobiales	f__Rhizobiales_Incertae_Sedis	g__Rhizomicrobium	s__unidentified
OTU_3707	3.4139e-05	k__Bacteria	p__Proteobacteria	c__Alphaproteobacteria	o__Rhodospirillales	f__DA111	g__unidentified	s__unidentified
OTU_3708	0.000170695	k__Bacteria	p__Proteobacteria	c__Alphaproteobacteria	o__Rhizobiales	f__MNG7	g__unidentified	s__unidentified
OTU_3709	6.8278e-05	k__Bacteria	p__WS2	c__unidentified	o__unidentified	f__unidentified	g__unidentified	s__unidentified
OTU_371	0.00430152	k__Bacteria	p__Actinobacteria	c__Thermoleophilia	o__Gaiellales	f__unidentified	g__unidentified	s__unidentified
OTU_3710	3.4139e-05	k__Bacteria	p__Planctomycetes	c__Phycisphaerae	o__Tepidisphaerales	f__Tepidisphaeraceae	g__unidentified	s__unidentified
OTU_3711	0.000375529	k__Bacteria	p__Actinobacteria	c__Actinobacteria	o__Micromonosporales	f__Micromonosporaceae	g__Dactylosporangium	s__unidentified
OTU_3712	3.4139e-05	k__Bacteria	p__Actinobacteria
OTU_3713	3.4139e-05	k__Bacteria	p__Actinobacteria	c__Actinobacteria	o__Frankiales	f__Acidothermaceae	g__Acidothermus	s__unidentified
OTU_3715	0.000307251	k__Bacteria	p__Actinobacteria	c__MB-A2-108	o__unidentified	f__unidentified	g__unidentified	s__unidentified
OTU_3716	0.000273112	k__Bacteria	p__Actinobacteria	c__Actinobacteria	o__Micromonosporales	f__Micromonosporaceae	g__Longispora	s__unidentified
OTU_3719	0.000170695	k__Bacteria	p__Proteobacteria	c__Alphaproteobacteria	o__Rhizobiales	f__Beijerinckiaceae	g__Methylorosula	s__unidentified
OTU_372	3.4139e-05	k__Bacteria	p__Verrucomicrobia	c__OPB35_soil_group	o__Unknown_Order	f__Unknown_Family	g__Pedosphaera	s__unidentified
OTU_3721	0.000136556	k__Bacteria	p__Acidobacteria	c__Acidobacteria	o__Acidobacteriales	f__Acidobacteriaceae_Subgroup_1	g__Acidobacterium	s__unidentified
OTU_3722	0.000546224	k__Bacteria	p__Chloroflexi	c__TK10	o__unidentified	f__unidentified	g__unidentified	s__unidentified
OTU_3723	0.000546224	k__Bacteria	p__Acidobacteria	c__Blastocatellia	o__Blastocatellales	f__Blastocatellaceae_Subgroup_4	g__Tellurimicrobium	s__unidentified
OTU_3724	0.00068278	k__Bacteria	p__Proteobacteria	c__Alphaproteobacteria	o__Rhodospirillales	f__I-10	g__unidentified	s__unidentified
OTU_3726	0.000170695	k__Bacteria	p__Proteobacteria	c__Alphaproteobacteria	o__Rhizobiales	f__Rhizobiales_Incertae_Sedis	g__Nordella	s__unidentified
OTU_3727	0.000136556	k__Bacteria	p__Proteobacteria	c__Alphaproteobacteria	o__Rhizobiales	f__Rhizobiales_Incertae_Sedis	g__Rhizomicrobium	s__unidentified
OTU_3728	0.000648641	k__Bacteria	p__Proteobacteria	c__Alphaproteobacteria	o__Rhodospirillales	f__DA111	g__unidentified	s__unidentified
OTU_373	0.00146798	k__Bacteria	p__Actinobacteria	c__Thermoleophilia	o__Gaiellales	f__unidentified	g__unidentified	s__unidentified
OTU_3730	3.4139e-05	k__Bacteria	p__Proteobacteria	c__Alphaproteobacteria	o__Rhizobiales	f__Xanthobacteraceae	g__Labrys	s__unidentified
OTU_3731	0.000136556	k__Bacteria	p__Proteobacteria	c__Alphaproteobacteria	o__Sphingomonadales	f__Erythrobacteraceae
OTU_3732	3.4139e-05	k__Bacteria	p__Proteobacteria	c__Alphaproteobacteria	o__Rhodospirillales	f__MNC12	g__unidentified	s__unidentified
OTU_3733	0.00105831	k__Bacteria	p__Acidobacteria	c__Blastocatellia	o__Blastocatellales	f__Blastocatellaceae_Subgroup_4	g__unidentified	s__unidentified
OTU_3734	3.4139e-05	k__Bacteria	p__Planctomycetes	c__Phycisphaerae	o__Tepidisphaerales	f__Tepidisphaeraceae	g__unidentified	s__unidentified
OTU_3735	0.000477946	k__Bacteria	p__Chloroflexi	c__KD4-96	o__unidentified	f__unidentified	g__unidentified	s__unidentified
OTU_3738	0.000580363	k__Bacteria	p__Proteobacteria	c__Alphaproteobacteria	o__Rhodospirillales	f__DA111	g__unidentified	s__unidentified
OTU_374	6.8278e-05	k__Bacteria	p__Proteobacteria	c__Deltaproteobacteria	o__Myxococcales	f__mle1-27	g__unidentified	s__unidentified
OTU_3740	3.4139e-05	k__Bacteria	p__Proteobacteria	c__Alphaproteobacteria	o__Rhodospirillales	f__Acetobacteraceae	g__unidentified	s__unidentified
OTU_3743	0.000170695	k__Bacteria	p__Planctomycetes	c__Phycisphaerae	o__Tepidisphaerales	f__Tepidisphaeraceae	g__unidentified	s__unidentified
OTU_3744	3.4139e-05	k__Bacteria	p__Proteobacteria	c__Alphaproteobacteria	o__Rhodospirillales	f__Rhodospirillaceae
OTU_3745	0.000170695	k__Bacteria	p__Chloroflexi	c__KD4-96	o__unidentified	f__unidentified	g__unidentified	s__unidentified
OTU_3748	0.000477946	k__Bacteria	p__Chloroflexi	c__KD4-96	o__unidentified	f__unidentified	g__unidentified	s__unidentified
OTU_3749	6.8278e-05	k__Bacteria	p__Actinobacteria	c__MB-A2-108	o__unidentified	f__unidentified	g__unidentified	s__unidentified
OTU_375	3.4139e-05	k__Bacteria	p__Verrucomicrobia	c__Spartobacteria	o__Chthoniobacterales	f__Chthoniobacteraceae	g__Chthoniobacter	s__unidentified
OTU_3750	6.8278e-05	k__Bacteria	p__Actinobacteria	c__Actinobacteria	o__Frankiales	f__Acidothermaceae	g__Acidothermus	s__unidentified
OTU_3753	0.000136556	k__Bacteria	p__Actinobacteria	c__Actinobacteria	o__Frankiales
OTU_3754	0.000136556	k__Bacteria	p__Actinobacteria	c__Actinobacteria	o__Corynebacteriales	f__Nocardiaceae	g__Rhodococcus	s__unidentified
OTU_3755	3.4139e-05	k__Bacteria	p__Actinobacteria	c__Actinobacteria	o__Micromonosporales	f__Micromonosporaceae	g__Asanoa	s__unidentified
OTU_3756	0.000204834	k__Bacteria	p__Actinobacteria	c__MB-A2-108	o__unidentified	f__unidentified	g__unidentified	s__unidentified
OTU_3757	0.00126314	k__Bacteria	p__Actinobacteria	c__Actinobacteria	o__Propionibacteriales	f__Nocardioidaceae	g__Nocardioides	s__unidentified
OTU_3758	6.8278e-05	k__Bacteria	p__Proteobacteria	c__Alphaproteobacteria	o__Rhodospirillales	f__DA111	g__unidentified	s__unidentified
OTU_376	0.000238973	k__Bacteria	p__Verrucomicrobia	c__Spartobacteria	o__Chthoniobacterales	f__Chthoniobacteraceae	g__Chthoniobacter	s__unidentified
OTU_3760	0.000170695	k__Bacteria	p__Chloroflexi	c__KD4-96	o__unidentified	f__unidentified	g__unidentified	s__unidentified
OTU_3761	0.000170695	k__Bacteria	p__Proteobacteria	c__Alphaproteobacteria	o__Rhizobiales	f__Rhizobiaceae	g__Rhizobium
OTU_3763	3.4139e-05	k__Bacteria	p__Proteobacteria	c__Alphaproteobacteria	o__Caulobacterales	f__Caulobacteraceae	g__unidentified	s__unidentified
OTU_3764	3.4139e-05	k__Bacteria	p__Proteobacteria	c__Alphaproteobacteria	o__Sphingomonadales	f__Sphingomonadaceae	g__Rhizorhapis	s__unidentified
OTU_3765	0.00068278	k__Bacteria	p__Proteobacteria	c__Alphaproteobacteria	o__Sphingomonadales	f__Sphingomonadaceae	g__Sphingomonas	s__unidentified
OTU_3766	0.000136556	k__Bacteria	p__Proteobacteria	c__Alphaproteobacteria	o__Rhodospirillales	f__Rhodospirillaceae	g__unidentified	s__unidentified
OTU_3769	3.4139e-05	k__Bacteria	p__Planctomycetes	c__Phycisphaerae	o__Phycisphaerales	f__Phycisphaeraceae	g__SM1A02	s__unidentified
OTU_3770	0.00160453	k__Bacteria	p__Proteobacteria	c__Alphaproteobacteria	o__Rhizobiales	f__Hyphomicrobiaceae	g__Rhodoplanes	s__unidentified
OTU_3771	0.000614502	k__Bacteria	p__Proteobacteria	c__Alphaproteobacteria	o__Rhizobiales	f__Hyphomicrobiaceae	g__Rhodoplanes	s__unidentified
OTU_3773	0.000273112	k__Bacteria	p__Proteobacteria	c__Alphaproteobacteria	o__Caulobacterales	f__Caulobacteraceae	g__unidentified	s__unidentified
OTU_3774	3.4139e-05	k__Bacteria	p__Proteobacteria	c__Alphaproteobacteria	o__Rhizobiales	f__JG34-KF-361	g__unidentified	s__unidentified
OTU_3775	0.000238973	k__Bacteria	p__Chloroflexi	c__JG30-KF-CM66	o__unidentified	f__unidentified	g__unidentified	s__unidentified
OTU_3776	3.4139e-05	k__Bacteria	p__Proteobacteria	c__Alphaproteobacteria	o__Rhizobiales	f__Rhizobiaceae	g__Kaistia	s__unidentified
OTU_3778	0.000136556	k__Bacteria	p__Proteobacteria	c__Alphaproteobacteria	o__Sphingomonadales
OTU_3779	3.4139e-05	k__Bacteria	p__Planctomycetes	c__Phycisphaerae	o__Tepidisphaerales	f__Tepidisphaeraceae	g__unidentified	s__unidentified
OTU_378	0.00645227	k__Bacteria	p__Verrucomicrobia	c__Spartobacteria	o__Chthoniobacterales	f__DA101_soil_group	g__unidentified	s__unidentified
OTU_3780	3.4139e-05	k__Bacteria	p__Firmicutes	c__Clostridia	o__Clostridiales	f__Clostridiaceae_1	g__Clostridium_sensu_stricto_6	s__unidentified
OTU_3782	0.000136556	k__Bacteria	p__Proteobacteria	c__Alphaproteobacteria	o__Rhodospirillales	f__Rhodospirillaceae	g__Dongia	s__unidentified
OTU_3783	0.000102417	k__Bacteria	p__Proteobacteria	c__Alphaproteobacteria	o__Rhizobiales	f__Hyphomicrobiaceae	g__Hyphomicrobium	s__unidentified
OTU_3784	3.4139e-05	k__Bacteria	p__Proteobacteria	c__Alphaproteobacteria	o__Sphingomonadales	f__Sphingomonadaceae	g__Sphingomonas	s__unidentified
OTU_3785	6.8278e-05	k__Bacteria	p__Proteobacteria	c__Alphaproteobacteria	o__Caulobacterales	f__Hyphomonadaceae	g__Hirschia	s__unidentified
OTU_3786	0.000170695	k__Bacteria	p__Proteobacteria	c__Alphaproteobacteria	o__Rhizobiales	f__Phyllobacteriaceae	g__Phyllobacterium	s__unidentified
OTU_3787	6.8278e-05	k__Bacteria	p__Proteobacteria	c__Alphaproteobacteria	o__Rhizobiales	f__Xanthobacteraceae
OTU_3788	0.000170695	k__Bacteria	p__Chloroflexi
OTU_3789	3.4139e-05	k__Bacteria	p__Proteobacteria	c__Alphaproteobacteria	o__Rhizobiales	f__JG34-KF-361	g__unidentified	s__unidentified
OTU_379	0.00641813	k__Bacteria	p__Verrucomicrobia	c__Spartobacteria	o__Chthoniobacterales	f__DA101_soil_group	g__unidentified	s__unidentified
OTU_3790	0.000102417	k__Bacteria	p__Chloroflexi
OTU_3793	0.0040284	k__Bacteria	p__Chloroflexi	c__KD4-96	o__unidentified	f__unidentified	g__unidentified	s__unidentified
OTU_3794	3.4139e-05	k__Bacteria	p__Proteobacteria	c__Alphaproteobacteria
OTU_3795	6.8278e-05	k__Bacteria	p__Chloroflexi	c__KD4-96	o__unidentified	f__unidentified	g__unidentified	s__unidentified
OTU_3796	6.8278e-05	k__Bacteria	p__Acidobacteria	c__Solibacteres	o__Solibacterales	f__Solibacteraceae_Subgroup_3	g__Bryobacter	s__unidentified
OTU_3798	3.4139e-05	k__Bacteria	p__Proteobacteria	c__Alphaproteobacteria	o__Rhodospirillales	f__DA111	g__unidentified	s__unidentified
OTU_3799	6.8278e-05	k__Bacteria	p__Proteobacteria	c__Alphaproteobacteria	o__Rhodospirillales	f__Acetobacteraceae
OTU_38	6.8278e-05	k__Bacteria	p__Gemmatimonadetes	c__Gemmatimonadetes	o__Gemmatimonadales	f__Gemmatimonadaceae	g__unidentified	s__unidentified
OTU_380	0.00180937	k__Bacteria	p__Actinobacteria	c__Thermoleophilia	o__Gaiellales
OTU_3800	3.4139e-05	k__Bacteria	p__Proteobacteria	c__Alphaproteobacteria	o__Rhodospirillales	f__Rhodospirillaceae	g__unidentified	s__unidentified
OTU_3801	3.4139e-05	k__Bacteria	p__Firmicutes	c__Clostridia	o__Halanaerobiales	f__ODP1230B8.23	g__unidentified	s__unidentified
OTU_3803	0.000238973	k__Bacteria	p__Actinobacteria	c__Acidimicrobiia	o__Acidimicrobiales	f__unidentified	g__unidentified	s__unidentified
OTU_3805	6.8278e-05	k__Bacteria	p__Chloroflexi	c__TK10	o__unidentified	f__unidentified	g__unidentified	s__unidentified
OTU_3808	3.4139e-05	k__Bacteria	p__Proteobacteria	c__Alphaproteobacteria	o__Rhizobiales
OTU_3809	0.00508671	k__Bacteria	p__Proteobacteria	c__Alphaproteobacteria	o__Rhizobiales	f__Bradyrhizobiaceae	g__Bradyrhizobium	s__unidentified
OTU_3810	3.4139e-05	k__Bacteria	p__Proteobacteria	c__Alphaproteobacteria	o__Rhizobiales	f__DUNssu044	g__unidentified	s__unidentified
OTU_3811	3.4139e-05	k__Bacteria	p__Actinobacteria	c__Actinobacteria	o__Propionibacteriales	f__Nocardioidaceae	g__Nocardioides	s__unidentified
OTU_3813	0.000409668	k__Bacteria	p__Actinobacteria	c__Actinobacteria	o__Micromonosporales	f__Micromonosporaceae	g__Actinoplanes	s__unidentified
OTU_3814	6.8278e-05	k__Bacteria	p__Actinobacteria	c__Actinobacteria	o__Propionibacteriales	f__Nocardioidaceae	g__Marmoricola	s__unidentified
OTU_382	3.4139e-05	k__Bacteria	p__Verrucomicrobia	c__Spartobacteria	o__Chthoniobacterales	f__Chthoniobacteraceae	g__Chthoniobacter	s__unidentified
OTU_3820	0.000170695	k__Bacteria	p__Actinobacteria	c__Actinobacteria	o__Frankiales
OTU_3822	0.000102417	k__Bacteria	p__Actinobacteria	c__Actinobacteria	o__Micromonosporales	f__Micromonosporaceae	g__unidentified	s__unidentified
OTU_3823	3.4139e-05	k__Bacteria	p__Actinobacteria
OTU_3824	0.000477946	k__Bacteria	p__Actinobacteria	c__Actinobacteria	o__Micromonosporales	f__Micromonosporaceae	g__Allocatelliglobosispora	s__unidentified
OTU_3825	3.4139e-05	k__Bacteria	p__Parcubacteria	c__unidentified	o__unidentified	f__unidentified	g__unidentified	s__unidentified
OTU_3827	3.4139e-05	k__Bacteria	p__Parcubacteria	c__unidentified	o__unidentified	f__unidentified	g__unidentified	s__unidentified
OTU_3828	3.4139e-05	k__Bacteria	p__Actinobacteria	c__Actinobacteria	o__Corynebacteriales	f__Nocardiaceae	g__Nocardia	s__unidentified
OTU_3829	6.8278e-05	k__Bacteria	p__Actinobacteria	c__MB-A2-108	o__unidentified	f__unidentified	g__unidentified	s__unidentified
OTU_383	0.000102417	k__Bacteria	p__Proteobacteria	c__Deltaproteobacteria	o__Myxococcales	f__unidentified	g__unidentified	s__unidentified
OTU_3831	0.000102417	k__Bacteria	p__Actinobacteria	c__MB-A2-108	o__unidentified	f__unidentified	g__unidentified	s__unidentified
OTU_3832	6.8278e-05	k__Bacteria	p__Actinobacteria	c__MB-A2-108	o__unidentified	f__unidentified	g__unidentified	s__unidentified
OTU_3833	6.8278e-05	k__Bacteria	p__Acidobacteria	c__Solibacteres	o__Solibacterales	f__Solibacteraceae_Subgroup_3	g__Bryobacter	s__unidentified
OTU_3838	3.4139e-05	k__Bacteria	p__Firmicutes	c__Clostridia	o__Clostridiales	f__Clostridiaceae_1	g__Clostridium_sensu_stricto_1
OTU_3839	0.000238973	k__Bacteria	p__Proteobacteria	c__Alphaproteobacteria	o__Rhizobiales	f__Methylobacteriaceae	g__Microvirga	s__unidentified
OTU_384	0.0140653	k__Bacteria	p__Actinobacteria	c__Thermoleophilia	o__Gaiellales	f__unidentified	g__unidentified	s__unidentified
OTU_3842	0.000102417	k__Bacteria	p__Acidobacteria	c__Acidobacteria	o__Acidobacteriales	f__Acidobacteriaceae_Subgroup_1	g__Candidatus_Koribacter	s__unidentified
OTU_3847	3.4139e-05	k__Bacteria	p__Actinobacteria	c__Actinobacteria	o__Micromonosporales	f__Micromonosporaceae
OTU_3849	0.000136556	k__Bacteria	p__Acidobacteria	c__Subgroup_11	o__unidentified	f__unidentified	g__unidentified	s__unidentified
OTU_385	0.000102417	k__Bacteria	p__Verrucomicrobia	c__Spartobacteria	o__Chthoniobacterales	f__DA101_soil_group	g__unidentified	s__unidentified
OTU_3850	0.000375529	k__Bacteria	p__Acidobacteria	c__Subgroup_20	o__unidentified	f__unidentified	g__unidentified	s__unidentified
OTU_3851	0.000136556	k__Bacteria	p__Chloroflexi	c__S085	o__unidentified	f__unidentified	g__unidentified	s__unidentified
OTU_3853	3.4139e-05	k__Bacteria	p__Chloroflexi	c__Ktedonobacteria	o__JG30-KF-AS9	f__unidentified	g__unidentified	s__unidentified
OTU_3855	0.000238973	k__Bacteria	p__Chloroflexi	c__S085	o__unidentified	f__unidentified	g__unidentified	s__unidentified
OTU_3856	0.000204834	k__Bacteria	p__Chloroflexi	c__S085	o__unidentified	f__unidentified	g__unidentified	s__unidentified
OTU_3858	6.8278e-05	k__Bacteria	p__Parcubacteria	c__unidentified	o__unidentified	f__unidentified	g__unidentified	s__unidentified
OTU_386	0.00215076	k__Bacteria	p__Acidobacteria	c__Subgroup_6	o__unidentified	f__unidentified	g__unidentified	s__unidentified
OTU_3861	6.8278e-05	k__Bacteria	p__Firmicutes	c__Clostridia	o__Clostridiales	f__Peptostreptococcaceae	g__Romboutsia	s__unidentified
OTU_3863	0.000751058	k__Bacteria	p__Chloroflexi	c__Thermomicrobia	o__JG30-KF-CM45	f__unidentified	g__unidentified	s__unidentified
OTU_3866	0.000102417	k__Bacteria	p__Cyanobacteria	c__Melainabacteria	o__Obscuribacterales	f__unidentified	g__unidentified	s__unidentified
OTU_3868	3.4139e-05	k__Bacteria	p__Chloroflexi	c__Thermomicrobia	o__AKYG1722	f__wastewater_metagenome	g__wastewater_metagenome	s__wastewater_metagenome
OTU_387	0.00539396	k__Bacteria	p__Actinobacteria	c__Thermoleophilia	o__Gaiellales	f__Gaiellaceae	g__Gaiella	s__unidentified
OTU_3871	0.000443807	k__Bacteria	p__Chloroflexi	c__Thermomicrobia	o__AKYG1722	f__unidentified	g__unidentified	s__unidentified
OTU_3877	3.4139e-05	k__Bacteria	p__Parcubacteria
OTU_3879	3.4139e-05	k__Bacteria	p__Proteobacteria	c__Deltaproteobacteria	o__Bdellovibrionales	f__Bdellovibrionaceae	g__Bdellovibrio	s__unidentified
OTU_388	0.000238973	k__Bacteria	p__Verrucomicrobia	c__Spartobacteria	o__Chthoniobacterales	f__DA101_soil_group	g__unidentified	s__unidentified
OTU_3881	0.000170695	k__Bacteria	p__Chloroflexi	c__Thermomicrobia	o__JG30-KF-CM45	f__unidentified	g__unidentified	s__unidentified
OTU_3883	3.4139e-05	k__Bacteria	p__Proteobacteria	c__Deltaproteobacteria	o__Bdellovibrionales	f__Bdellovibrionaceae	g__Bdellovibrio	s__unidentified
OTU_3885	0.000204834	k__Bacteria	p__Chloroflexi	c__Thermomicrobia	o__Sphaerobacterales	f__Sphaerobacteraceae	g__Nitrolancea	s__unidentified
OTU_3888	0.000136556	k__Bacteria	p__Proteobacteria	c__Deltaproteobacteria	o__Bdellovibrionales	f__Bdellovibrionaceae	g__Bdellovibrio	s__unidentified
OTU_389	0.000375529	k__Bacteria	p__Verrucomicrobia	c__Spartobacteria	o__Chthoniobacterales	f__DA101_soil_group	g__unidentified	s__unidentified
OTU_3892	6.8278e-05	k__Bacteria	p__Chloroflexi	c__Ktedonobacteria	o__JG30-KF-AS9	f__unidentified	g__unidentified	s__unidentified
OTU_3894	3.4139e-05	k__Bacteria	p__FBP	c__unidentified	o__unidentified	f__unidentified	g__unidentified	s__unidentified
OTU_3895	3.4139e-05	k__Bacteria	p__Chloroflexi	c__Thermomicrobia	o__AKYG1722	f__wastewater_metagenome	g__wastewater_metagenome	s__wastewater_metagenome
OTU_3896	3.4139e-05	k__Bacteria	p__Chloroflexi	c__Thermomicrobia	o__AKYG1722	f__unidentified	g__unidentified	s__unidentified
OTU_3897	6.8278e-05	k__Bacteria	p__Acidobacteria	c__Subgroup_11	o__unidentified	f__unidentified	g__unidentified	s__unidentified
OTU_390	0.00136556	k__Bacteria	p__Actinobacteria	c__Thermoleophilia	o__Gaiellales	f__unidentified	g__unidentified	s__unidentified
OTU_3900	6.8278e-05	k__Bacteria	p__Parcubacteria
OTU_3903	0.000136556	k__Bacteria	p__Chloroflexi	c__Thermomicrobia	o__JG30-KF-CM45	f__unidentified	g__unidentified	s__unidentified
OTU_3916	6.8278e-05	k__Bacteria	p__Proteobacteria	c__Deltaproteobacteria	o__Bdellovibrionales	f__Bdellovibrionaceae	g__OM27_clade	s__unidentified
OTU_3917	3.4139e-05	k__Bacteria	p__FBP	c__unidentified	o__unidentified	f__unidentified	g__unidentified	s__unidentified
OTU_392	0.000102417	k__Bacteria	p__Verrucomicrobia	c__Spartobacteria	o__Chthoniobacterales	f__DA101_soil_group	g__unidentified	s__unidentified
OTU_3920	3.4139e-05	k__Bacteria	p__Proteobacteria	c__Deltaproteobacteria	o__Bdellovibrionales	f__Bdellovibrionaceae	g__Bdellovibrio	s__unidentified
OTU_3927	6.8278e-05	k__Bacteria	p__Chloroflexi	c__Ktedonobacteria	o__Ktedonobacterales	f__1959-1	g__unidentified	s__unidentified
OTU_393	0.000204834	k__Bacteria	p__Actinobacteria	c__Thermoleophilia	o__Gaiellales	f__unidentified	g__unidentified	s__unidentified
OTU_3933	6.8278e-05	k__Bacteria	p__Verrucomicrobia	c__Spartobacteria	o__Chthoniobacterales	f__Chthoniobacterales_Incertae_Sedis	g__Terrimicrobium	s__unidentified
OTU_3934	3.4139e-05	k__Bacteria	p__Proteobacteria	c__Deltaproteobacteria	o__Bdellovibrionales	f__Bdellovibrionaceae	g__Bdellovibrio	s__unidentified
OTU_3936	3.4139e-05	k__Bacteria	p__Firmicutes	c__Bacilli	o__Bacillales
OTU_394	0.00276526	k__Bacteria	p__Actinobacteria	c__Thermoleophilia	o__Gaiellales	f__Gaiellaceae	g__Gaiella	s__unidentified
OTU_395	0.000136556	k__Bacteria	p__Actinobacteria	c__Thermoleophilia	o__Gaiellales	f__unidentified	g__unidentified	s__unidentified
OTU_3950	3.4139e-05	k__Bacteria	p__Cyanobacteria	c__ML635J-21	o__unidentified	f__unidentified	g__unidentified	s__unidentified
OTU_3951	3.4139e-05	k__Bacteria	p__Peregrinibacteria	c__Candidatus_Peribacteria	o__unidentified	f__unidentified	g__unidentified	s__unidentified
OTU_3953	3.4139e-05	k__Bacteria	p__Chloroflexi	c__Thermomicrobia	o__AKYG1722
OTU_3954	3.4139e-05	k__Bacteria	p__Parcubacteria	c__unidentified	o__unidentified	f__unidentified	g__unidentified	s__unidentified
OTU_3956	3.4139e-05	k__Bacteria	p__Proteobacteria	c__Deltaproteobacteria	o__Bdellovibrionales	f__Bdellovibrionaceae	g__Bdellovibrio	s__unidentified
OTU_3957	3.4139e-05	k__Bacteria	p__Chloroflexi	c__Thermomicrobia	o__JG30-KF-CM45	f__unidentified	g__unidentified	s__unidentified
OTU_397	3.4139e-05	k__Bacteria	p__Proteobacteria	c__Deltaproteobacteria	o__Myxococcales	f__Archangiaceae	g__unidentified	s__unidentified
OTU_3975	0.000921753	k__Bacteria	p__Chloroflexi	c__S085	o__unidentified	f__unidentified	g__unidentified	s__unidentified
OTU_3978	0.000443807	k__Bacteria	p__Gemmatimonadetes	c__Gemmatimonadetes	o__Gemmatimonadales	f__Gemmatimonadaceae	g__unidentified	s__unidentified
OTU_3979	0.000102417	k__Bacteria	p__Chloroflexi	c__Thermomicrobia	o__JG30-KF-CM45	f__unidentified	g__unidentified	s__unidentified
OTU_398	6.8278e-05	k__Bacteria	p__Firmicutes	c__Bacilli	o__Bacillales	f__Paenibacillaceae	g__Paenibacillus	s__Paenibacillus_polymyxa
OTU_3980	6.8278e-05	k__Bacteria	p__Saccharibacteria	c__unidentified	o__unidentified	f__unidentified	g__unidentified	s__unidentified
OTU_3981	3.4139e-05	k__Bacteria	p__Chloroflexi	c__Ktedonobacteria	o__C0119	f__unidentified	g__unidentified	s__unidentified
OTU_3982	0.00034139	k__Bacteria	p__Actinobacteria	c__Acidimicrobiia	o__Acidimicrobiales	f__Iamiaceae	g__Iamia	s__unidentified
OTU_3983	0.000273112	k__Bacteria	p__Actinobacteria	c__Acidimicrobiia	o__Acidimicrobiales
OTU_3984	0.00034139	k__Bacteria	p__Chloroflexi	c__Thermomicrobia	o__JG30-KF-CM45	f__unidentified	g__unidentified	s__unidentified
OTU_3986	6.8278e-05	k__Bacteria	p__Planctomycetes	c__Planctomycetacia	o__Planctomycetales	f__Planctomycetaceae	g__unidentified	s__unidentified
OTU_399	0.00740817	k__Bacteria	p__Actinobacteria	c__Thermoleophilia	o__Gaiellales	f__unidentified	g__unidentified	s__unidentified
OTU_3990	3.4139e-05	k__Bacteria	p__Actinobacteria	c__Acidimicrobiia	o__Acidimicrobiales	f__Acidimicrobiales_Incertae_Sedis	g__Aciditerrimonas	s__unidentified
OTU_3991	3.4139e-05	k__Bacteria	p__Chloroflexi	c__TK10	o__unidentified	f__unidentified	g__unidentified	s__unidentified
OTU_3992	0.000102417	k__Bacteria	p__Chloroflexi	c__JG37-AG-4	o__unidentified	f__unidentified	g__unidentified	s__unidentified
OTU_3996	0.0013997	k__Bacteria	p__Gemmatimonadetes	c__Gemmatimonadetes	o__Gemmatimonadales	f__Gemmatimonadaceae	g__unidentified	s__unidentified
OTU_400	3.4139e-05	k__Bacteria	p__Verrucomicrobia	c__Spartobacteria	o__Chthoniobacterales	f__Chthoniobacteraceae	g__Chthoniobacter	s__unidentified
OTU_4001	0.000102417	k__Bacteria	p__Actinobacteria	c__Acidimicrobiia	o__Acidimicrobiales	f__unidentified	g__unidentified	s__unidentified
OTU_4004	3.4139e-05	k__Bacteria	p__Chloroflexi	c__JG30-KF-CM66	o__marine_metagenome	f__marine_metagenome	g__marine_metagenome	s__marine_metagenome
OTU_4008	0.000273112	k__Bacteria	p__Chloroflexi	c__S085	o__unidentified	f__unidentified	g__unidentified	s__unidentified
OTU_401	0.00163867	k__Bacteria	p__Actinobacteria	c__Thermoleophilia	o__Gaiellales
OTU_4011	3.4139e-05	k__Bacteria	p__Chloroflexi	c__JG30-KF-CM66	o__unidentified	f__unidentified	g__unidentified	s__unidentified
OTU_4013	0.000204834	k__Bacteria	p__Chloroflexi	c__JG30-KF-CM66	o__unidentified	f__unidentified	g__unidentified	s__unidentified
OTU_4014	3.4139e-05	k__Bacteria	p__Chloroflexi	c__TK10	o__unidentified	f__unidentified	g__unidentified	s__unidentified
OTU_4016	6.8278e-05	k__Bacteria	p__Gemmatimonadetes	c__Gemmatimonadetes	o__Gemmatimonadales	f__Gemmatimonadaceae	g__unidentified	s__unidentified
OTU_4017	0.000102417	k__Bacteria	p__Firmicutes	c__Bacilli	o__Bacillales	f__Thermoactinomycetaceae	g__Shimazuella	s__unidentified
OTU_4018	3.4139e-05	k__Bacteria	p__Chloroflexi	c__JG30-KF-CM66	o__unidentified	f__unidentified	g__unidentified	s__unidentified
OTU_402	0.000170695	k__Bacteria	p__Actinobacteria	c__Thermoleophilia	o__Gaiellales	f__unidentified	g__unidentified	s__unidentified
OTU_4020	0.000307251	k__Bacteria	p__Gemmatimonadetes	c__Gemmatimonadetes	o__Gemmatimonadales	f__Gemmatimonadaceae	g__unidentified	s__unidentified
OTU_4021	6.8278e-05	k__Bacteria	p__Actinobacteria	c__Acidimicrobiia	o__Acidimicrobiales	f__unidentified	g__unidentified	s__unidentified
OTU_4023	6.8278e-05	k__Bacteria	p__Gemmatimonadetes	c__Gemmatimonadetes	o__Gemmatimonadales	f__Gemmatimonadaceae	g__unidentified	s__unidentified
OTU_4026	6.8278e-05	k__Bacteria	p__Chloroflexi	c__TK10	o__unidentified	f__unidentified	g__unidentified	s__unidentified
OTU_4028	6.8278e-05	k__Bacteria	p__Chloroflexi	c__Thermomicrobia	o__JG30-KF-CM45	f__unidentified	g__unidentified	s__unidentified
OTU_403	0.000102417	k__Bacteria	p__Proteobacteria	c__Deltaproteobacteria	o__Myxococcales	f__Haliangiaceae	g__Haliangium	s__unidentified
OTU_4030	3.4139e-05	k__Bacteria	p__Actinobacteria	c__Acidimicrobiia	o__Acidimicrobiales	f__unidentified	g__unidentified	s__unidentified
OTU_4032	0.000136556	k__Bacteria	p__Chloroflexi	c__JG30-KF-CM66	o__unidentified	f__unidentified	g__unidentified	s__unidentified
OTU_4035	0.000136556	k__Bacteria	p__Chloroflexi
OTU_4036	3.4139e-05	k__Bacteria	p__Chloroflexi	c__Thermomicrobia	o__JG30-KF-CM45	f__unidentified	g__unidentified	s__unidentified
OTU_4039	0.000102417	k__Bacteria	p__Gemmatimonadetes	c__Gemmatimonadetes	o__Gemmatimonadales	f__Gemmatimonadaceae	g__unidentified	s__unidentified
OTU_404	0.000409668	k__Bacteria	p__Verrucomicrobia	c__Spartobacteria	o__Chthoniobacterales	f__DA101_soil_group	g__unidentified	s__unidentified
OTU_4041	6.8278e-05	k__Bacteria	p__Chloroflexi	c__JG30-KF-CM66	o__unidentified	f__unidentified	g__unidentified	s__unidentified
OTU_4042	3.4139e-05	k__Bacteria	p__Armatimonadetes	c__Fimbriimonadia	o__Fimbriimonadales	f__Fimbriimonadaceae	g__unidentified	s__unidentified
OTU_4043	6.8278e-05	k__Bacteria	p__Chloroflexi	c__Thermomicrobia	o__JG30-KF-CM45	f__unidentified	g__unidentified	s__unidentified
OTU_4045	6.8278e-05	k__Bacteria	p__Armatimonadetes	c__Fimbriimonadia	o__Fimbriimonadales	f__Fimbriimonadaceae	g__unidentified	s__unidentified
OTU_4049	3.4139e-05	k__Bacteria	p__Actinobacteria	c__Acidimicrobiia	o__Acidimicrobiales	f__unidentified	g__unidentified	s__unidentified
OTU_405	0.000170695	k__Bacteria	p__Verrucomicrobia	c__OPB35_soil_group	o__unidentified	f__unidentified	g__unidentified	s__unidentified
OTU_4050	0.000102417	k__Bacteria	p__Chloroflexi	c__Thermomicrobia	o__Sphaerobacterales	f__Sphaerobacteraceae	g__Nitrolancea	s__unidentified
OTU_4051	6.8278e-05	k__Bacteria	p__Gemmatimonadetes	c__Gemmatimonadetes	o__Gemmatimonadales	f__Gemmatimonadaceae	g__unidentified	s__unidentified
OTU_4052	0.000136556	k__Bacteria	p__Chloroflexi	c__TK10	o__unidentified	f__unidentified	g__unidentified	s__unidentified
OTU_4053	3.4139e-05	k__Bacteria	p__Saccharibacteria	c__unidentified	o__unidentified	f__unidentified	g__unidentified	s__unidentified
OTU_4054	0.000102417	k__Bacteria	p__Planctomycetes	c__Planctomycetacia	o__Planctomycetales	f__Planctomycetaceae	g__unidentified	s__unidentified
OTU_4055	6.8278e-05	k__Bacteria	p__Chloroflexi	c__JG30-KF-CM66	o__unidentified	f__unidentified	g__unidentified	s__unidentified
OTU_4056	3.4139e-05	k__Bacteria	p__Chloroflexi	c__Ktedonobacteria	o__C0119	f__unidentified	g__unidentified	s__unidentified
OTU_4057	3.4139e-05	k__Bacteria	p__Cyanobacteria	c__Chloroplast	o__Bromus_tectorum	f__Bromus_tectorum	g__Bromus_tectorum	s__Bromus_tectorum
OTU_406	0.000238973	k__Bacteria	p__Actinobacteria	c__Thermoleophilia	o__Gaiellales	f__unidentified	g__unidentified	s__unidentified
OTU_4061	0.000170695	k__Bacteria	p__Gemmatimonadetes	c__Gemmatimonadetes	o__Gemmatimonadales	f__Gemmatimonadaceae	g__unidentified	s__unidentified
OTU_4063	6.8278e-05	k__Bacteria	p__Armatimonadetes	c__Fimbriimonadia	o__Fimbriimonadales	f__Fimbriimonadaceae	g__unidentified	s__unidentified
OTU_4067	3.4139e-05	k__Bacteria	p__Chloroflexi	c__Thermomicrobia	o__JG30-KF-CM45	f__unidentified	g__unidentified	s__unidentified
OTU_407	0.000204834	k__Bacteria	p__Actinobacteria	c__Thermoleophilia	o__Gaiellales	f__unidentified	g__unidentified	s__unidentified
OTU_4071	3.4139e-05	k__Bacteria	p__Chloroflexi	c__TK10	o__unidentified	f__unidentified	g__unidentified	s__unidentified
OTU_4077	0.000136556	k__Bacteria	p__Chloroflexi	c__S085	o__unidentified	f__unidentified	g__unidentified	s__unidentified
OTU_4078	3.4139e-05	k__Bacteria	p__Chloroflexi	c__Anaerolineae	o__Anaerolineales	f__Anaerolineaceae	g__unidentified	s__unidentified
OTU_4079	3.4139e-05	k__Bacteria	p__Chloroflexi	c__Thermomicrobia	o__JG30-KF-CM45	f__unidentified	g__unidentified	s__unidentified
OTU_408	0.000921753	k__Bacteria	p__Verrucomicrobia	c__Spartobacteria	o__Chthoniobacterales	f__DA101_soil_group	g__unidentified	s__unidentified
OTU_4081	6.8278e-05	k__Bacteria	p__Saccharibacteria	c__unidentified	o__unidentified	f__unidentified	g__unidentified	s__unidentified
OTU_4082	0.000102417	k__Bacteria	p__Chloroflexi	c__Thermomicrobia	o__JG30-KF-CM45	f__unidentified	g__unidentified	s__unidentified
OTU_4083	3.4139e-05	k__Bacteria	p__Chloroflexi	c__JG30-KF-CM66	o__unidentified	f__unidentified	g__unidentified	s__unidentified
OTU_4085	6.8278e-05	k__Bacteria	p__Chloroflexi	c__JG30-KF-CM66	o__unidentified	f__unidentified	g__unidentified	s__unidentified
OTU_409	0.000136556	k__Bacteria	p__Verrucomicrobia	c__Spartobacteria	o__Chthoniobacterales	f__DA101_soil_group	g__unidentified	s__unidentified
OTU_4092	3.4139e-05	k__Bacteria	p__Chloroflexi	c__S085	o__unidentified	f__unidentified	g__unidentified	s__unidentified
OTU_41	3.4139e-05	k__Bacteria	p__Gemmatimonadetes	c__Gemmatimonadetes	o__Gemmatimonadales	f__Gemmatimonadaceae	g__Gemmatimonas	s__unidentified
OTU_4105	0.000170695	k__Bacteria	p__Gemmatimonadetes	c__Gemmatimonadetes	o__Gemmatimonadales	f__Gemmatimonadaceae	g__unidentified	s__unidentified
OTU_4106	6.8278e-05	k__Bacteria	p__Saccharibacteria	c__unidentified	o__unidentified	f__unidentified	g__unidentified	s__unidentified
OTU_411	0.000273112	k__Bacteria	p__Actinobacteria	c__Thermoleophilia	o__Gaiellales	f__unidentified	g__unidentified	s__unidentified
OTU_4111	3.4139e-05	k__Bacteria	p__Armatimonadetes	c__Fimbriimonadia	o__Fimbriimonadales	f__Fimbriimonadaceae	g__unidentified	s__unidentified
OTU_4116	3.4139e-05	k__Bacteria	p__Chloroflexi	c__S085	o__unidentified	f__unidentified	g__unidentified	s__unidentified
OTU_4117	3.4139e-05	k__Bacteria	p__Proteobacteria	c__Deltaproteobacteria	o__Bdellovibrionales	f__Bdellovibrionaceae	g__OM27_clade	s__unidentified
OTU_4118	6.8278e-05	k__Bacteria	p__Chloroflexi	c__JG37-AG-4	o__unidentified	f__unidentified	g__unidentified	s__unidentified
OTU_4119	3.4139e-05	k__Bacteria	p__Gemmatimonadetes	c__Gemmatimonadetes	o__Gemmatimonadales	f__Gemmatimonadaceae	g__unidentified	s__unidentified
OTU_412	0.000102417	k__Bacteria	p__Acidobacteria	c__Blastocatellia	o__Blastocatellales	f__Blastocatellaceae_Subgroup_4	g__DS-100	s__unidentified
OTU_4120	3.4139e-05	k__Bacteria	p__Chloroflexi
OTU_4122	0.000102417	k__Bacteria	p__Gemmatimonadetes	c__Gemmatimonadetes	o__Gemmatimonadales	f__Gemmatimonadaceae	g__unidentified	s__unidentified
OTU_4126	3.4139e-05	k__Bacteria	p__Chloroflexi	c__Thermomicrobia	o__JG30-KF-CM45	f__unidentified	g__unidentified	s__unidentified
OTU_4127	3.4139e-05	k__Bacteria	p__Saccharibacteria	c__unidentified	o__unidentified	f__unidentified	g__unidentified	s__unidentified
OTU_413	0.000238973	k__Bacteria	p__Firmicutes	c__Bacilli	o__Bacillales	f__Paenibacillaceae	g__Paenibacillus	s__unidentified
OTU_4131	3.4139e-05	k__Bacteria	p__Firmicutes	c__Clostridia	o__Clostridiales	f__Ruminococcaceae	g__Ruminiclostridium_1	s__unidentified
OTU_4135	0.000102417	k__Bacteria	p__Chloroflexi	c__S085	o__unidentified	f__unidentified	g__unidentified	s__unidentified
OTU_4136	0.00228731	k__Bacteria	p__Actinobacteria	c__Actinobacteria	o__Streptomycetales	f__Streptomycetaceae	g__Kitasatospora	s__unidentified
OTU_4141	3.4139e-05	k__Bacteria	p__Proteobacteria	c__Deltaproteobacteria	o__Bdellovibrionales	f__Bdellovibrionaceae	g__OM27_clade	s__unidentified
OTU_4142	0.000273112	k__Bacteria	p__Saccharibacteria	c__unidentified	o__unidentified	f__unidentified	g__unidentified	s__unidentified
OTU_4143	0.000170695	k__Bacteria	p__Saccharibacteria	c__unidentified	o__unidentified	f__unidentified	g__unidentified	s__unidentified
OTU_4144	6.8278e-05	k__Bacteria	p__Saccharibacteria	c__unidentified	o__unidentified	f__unidentified	g__unidentified	s__unidentified
OTU_4145	3.4139e-05	k__Bacteria	p__Saccharibacteria	c__unidentified	o__unidentified	f__unidentified	g__unidentified	s__unidentified
OTU_4146	0.000204834	k__Bacteria	p__Actinobacteria	c__Actinobacteria	o__Streptosporangiales	f__Streptosporangiaceae	g__Streptosporangium	s__unidentified
OTU_4147	0.000580363	k__Bacteria	p__Proteobacteria	c__Alphaproteobacteria	o__Rhodospirillales
OTU_4151	3.4139e-05	k__Bacteria	p__Chloroflexi	c__Anaerolineae	o__Anaerolineales	f__Anaerolineaceae	g__unidentified	s__unidentified
OTU_4152	0.000409668	k__Bacteria	p__Saccharibacteria	c__unidentified	o__unidentified	f__unidentified	g__unidentified	s__unidentified
OTU_4153	0.000546224	k__Bacteria	p__Chloroflexi	c__Thermomicrobia	o__JG30-KF-CM45	f__unidentified	g__unidentified	s__unidentified
OTU_4154	0.000273112	k__Bacteria	p__Chloroflexi	c__Anaerolineae	o__Anaerolineales	f__Anaerolineaceae	g__unidentified	s__unidentified
OTU_4156	0.000238973	k__Bacteria	p__Chloroflexi	c__P2-11E	o__unidentified	f__unidentified	g__unidentified	s__unidentified
OTU_4157	3.4139e-05	k__Bacteria	p__Actinobacteria	c__Acidimicrobiia	o__Acidimicrobiales	f__unidentified	g__unidentified	s__unidentified
OTU_4158	0.000307251	k__Bacteria	p__Saccharibacteria	c__unidentified	o__unidentified	f__unidentified	g__unidentified	s__unidentified
OTU_416	0.000136556	k__Bacteria	p__Verrucomicrobia	c__Spartobacteria	o__Chthoniobacterales	f__DA101_soil_group	g__unidentified	s__unidentified
OTU_4162	0.000170695	k__Bacteria	p__Saccharibacteria	c__unidentified	o__unidentified	f__unidentified	g__unidentified	s__unidentified
OTU_4164	6.8278e-05	k__Bacteria	p__Saccharibacteria	c__unidentified	o__unidentified	f__unidentified	g__unidentified	s__unidentified
OTU_4167	0.000307251	k__Bacteria	p__Chloroflexi	c__Anaerolineae	o__Anaerolineales	f__Anaerolineaceae	g__unidentified	s__unidentified
OTU_4168	0.000204834	k__Bacteria	p__Chloroflexi	c__Anaerolineae	o__Anaerolineales	f__Anaerolineaceae	g__unidentified	s__unidentified
OTU_417	0.00150212	k__Bacteria	p__Actinobacteria	c__Thermoleophilia	o__Gaiellales	f__Gaiellaceae	g__Gaiella	s__unidentified
OTU_4170	0.000170695	k__Bacteria	p__Chloroflexi	c__P2-11E	o__unidentified	f__unidentified	g__unidentified	s__unidentified
OTU_4171	0.000375529	k__Bacteria	p__Planctomycetes	c__Phycisphaerae	o__Phycisphaerales	f__Phycisphaeraceae	g__AKYG587	s__unidentified
OTU_4172	6.8278e-05	k__Bacteria	p__Saccharibacteria	c__unidentified	o__unidentified	f__unidentified	g__unidentified	s__unidentified
OTU_4174	0.00112659	k__Bacteria	p__Actinobacteria	c__Acidimicrobiia	o__Acidimicrobiales	f__Acidimicrobiaceae	g__unidentified	s__unidentified
OTU_4175	3.4139e-05	k__Bacteria	p__Proteobacteria	c__Alphaproteobacteria	o__Rhodospirillales	f__KCM-B-15	g__unidentified	s__unidentified
OTU_4176	0.000307251	k__Bacteria	p__Actinobacteria	c__Acidimicrobiia	o__Acidimicrobiales	f__unidentified	g__unidentified	s__unidentified
OTU_418	0.00109245	k__Bacteria	p__Actinobacteria	c__Thermoleophilia	o__Gaiellales	f__Gaiellaceae	g__Gaiella	s__unidentified
OTU_4180	3.4139e-05	k__Bacteria	p__Saccharibacteria	c__unidentified	o__unidentified	f__unidentified	g__unidentified	s__unidentified
OTU_4182	0.000102417	k__Bacteria	p__Actinobacteria	c__Acidimicrobiia	o__Acidimicrobiales	f__unidentified	g__unidentified	s__unidentified
OTU_4183	3.4139e-05	k__Bacteria	p__Saccharibacteria	c__unidentified	o__unidentified	f__unidentified	g__unidentified	s__unidentified
OTU_4185	0.000170695	k__Bacteria	p__Actinobacteria	c__Acidimicrobiia	o__Acidimicrobiales	f__unidentified	g__unidentified	s__unidentified
OTU_4186	0.000273112	k__Bacteria	p__Actinobacteria	c__Acidimicrobiia	o__Acidimicrobiales	f__unidentified	g__unidentified	s__unidentified
OTU_4188	6.8278e-05	k__Bacteria	p__Saccharibacteria	c__unidentified	o__unidentified	f__unidentified	g__unidentified	s__unidentified
OTU_4189	0.000307251	k__Bacteria	p__Saccharibacteria	c__unidentified	o__unidentified	f__unidentified	g__unidentified	s__unidentified
OTU_4192	0.000170695	k__Bacteria	p__Acidobacteria	c__Blastocatellia	o__Blastocatellales	f__Blastocatellaceae_Subgroup_4	g__Stenotrophobacter	s__unidentified
OTU_4196	0.000204834	k__Bacteria	p__Saccharibacteria	c__unidentified	o__unidentified	f__unidentified	g__unidentified	s__unidentified
OTU_4197	6.8278e-05	k__Bacteria	p__Saccharibacteria	c__unidentified	o__unidentified	f__unidentified	g__unidentified	s__unidentified
OTU_420	0.000955892	k__Bacteria	p__Acidobacteria	c__Subgroup_6	o__unidentified	f__unidentified	g__unidentified	s__unidentified
OTU_4200	3.4139e-05	k__Bacteria	p__Saccharibacteria
OTU_4201	3.4139e-05	k__Bacteria	p__Chloroflexi	c__Elev-1554	o__unidentified	f__unidentified	g__unidentified	s__unidentified
OTU_4202	3.4139e-05	k__Bacteria	p__Saccharibacteria	c__unidentified	o__unidentified	f__unidentified	g__unidentified	s__unidentified
OTU_4203	0.000204834	k__Bacteria	p__Actinobacteria	c__Acidimicrobiia	o__Acidimicrobiales	f__unidentified	g__unidentified	s__unidentified
OTU_4204	3.4139e-05	k__Bacteria	p__Saccharibacteria	c__unidentified	o__unidentified	f__unidentified	g__unidentified	s__unidentified
OTU_4206	0.000580363	k__Bacteria	p__Actinobacteria	c__Acidimicrobiia	o__Acidimicrobiales	f__unidentified	g__unidentified	s__unidentified
OTU_4208	6.8278e-05	k__Bacteria	p__Actinobacteria	c__Acidimicrobiia	o__Acidimicrobiales	f__unidentified	g__unidentified	s__unidentified
OTU_4209	0.000102417	k__Bacteria	p__Chloroflexi	c__Ktedonobacteria	o__C0119	f__unidentified	g__unidentified	s__unidentified
OTU_4210	0.000443807	k__Bacteria	p__Actinobacteria	c__Acidimicrobiia	o__Acidimicrobiales	f__unidentified	g__unidentified	s__unidentified
OTU_4213	0.000102417	k__Bacteria	p__Saccharibacteria	c__unidentified	o__unidentified	f__unidentified	g__unidentified	s__unidentified
OTU_4215	3.4139e-05	k__Bacteria	p__Planctomycetes	c__Phycisphaerae	o__Phycisphaerales	f__Phycisphaeraceae	g__unidentified	s__unidentified
OTU_4221	6.8278e-05	k__Bacteria	p__Saccharibacteria	c__unidentified	o__unidentified	f__unidentified	g__unidentified	s__unidentified
OTU_4222	3.4139e-05	k__Bacteria	p__Saccharibacteria	c__unidentified	o__unidentified	f__unidentified	g__unidentified	s__unidentified
OTU_4223	0.000102417	k__Bacteria	p__Chloroflexi	c__SBR2076	o__unidentified	f__unidentified	g__unidentified	s__unidentified
OTU_4225	0.000204834	k__Bacteria	p__Acidobacteria	c__Blastocatellia	o__Blastocatellales	f__Blastocatellaceae_Subgroup_4	g__11-24	s__unidentified
OTU_4227	0.000136556	k__Bacteria	p__Saccharibacteria	c__unidentified	o__unidentified	f__unidentified	g__unidentified	s__unidentified
OTU_423	0.000887614	k__Bacteria	p__Verrucomicrobia	c__Spartobacteria	o__Chthoniobacterales	f__DA101_soil_group	g__unidentified	s__unidentified
OTU_4230	0.000102417	k__Bacteria	p__Actinobacteria	c__Acidimicrobiia	o__Acidimicrobiales	f__Acidimicrobiaceae	g__unidentified	s__unidentified
OTU_4233	3.4139e-05	k__Bacteria	p__Saccharibacteria
OTU_4234	0.000170695	k__Bacteria	p__Acidobacteria	c__Blastocatellia	o__Blastocatellales	f__Blastocatellaceae_Subgroup_4
OTU_4235	0.000170695	k__Bacteria	p__Chloroflexi	c__Anaerolineae	o__Anaerolineales	f__Anaerolineaceae	g__unidentified	s__unidentified
OTU_4237	3.4139e-05	k__Bacteria	p__Chloroflexi	c__Anaerolineae	o__Anaerolineales	f__Anaerolineaceae	g__unidentified	s__unidentified
OTU_424	3.4139e-05	k__Bacteria	p__Actinobacteria	c__Thermoleophilia	o__Gaiellales	f__unidentified	g__unidentified	s__unidentified
OTU_4243	0.000512085	k__Bacteria	p__Actinobacteria	c__Acidimicrobiia	o__Acidimicrobiales	f__unidentified	g__unidentified	s__unidentified
OTU_4246	0.000136556	k__Bacteria	p__Chloroflexi	c__Anaerolineae	o__Anaerolineales	f__Anaerolineaceae	g__unidentified	s__unidentified
OTU_4247	6.8278e-05	k__Bacteria	p__Chloroflexi	c__Thermomicrobia	o__JG30-KF-CM45
OTU_4248	0.000512085	k__Bacteria	p__Actinobacteria	c__Acidimicrobiia	o__Acidimicrobiales
OTU_4249	0.000102417	k__Bacteria	p__Saccharibacteria	c__unidentified	o__unidentified	f__unidentified	g__unidentified	s__unidentified
OTU_4251	3.4139e-05	k__Bacteria	p__Chloroflexi	c__Ktedonobacteria	o__C0119	f__unidentified	g__unidentified	s__unidentified
OTU_4253	6.8278e-05	k__Bacteria	p__Proteobacteria	c__Deltaproteobacteria	o__Bdellovibrionales	f__Bdellovibrionaceae	g__OM27_clade	s__unidentified
OTU_4254	0.000136556	k__Bacteria	p__Chloroflexi	c__Anaerolineae	o__Anaerolineales	f__Anaerolineaceae	g__unidentified	s__unidentified
OTU_4257	6.8278e-05	k__Bacteria	p__Saccharibacteria
OTU_4258	0.000204834	k__Bacteria
OTU_4259	0.000136556	k__Bacteria	p__Chloroflexi	c__SBR2076	o__unidentified	f__unidentified	g__unidentified	s__unidentified
OTU_426	6.8278e-05	k__Bacteria	p__Actinobacteria	c__Rubrobacteria	o__Rubrobacterales	f__Rubrobacteriaceae	g__Rubrobacter	s__unidentified
OTU_4260	6.8278e-05	k__Bacteria	p__Planctomycetes	c__Phycisphaerae	o__Phycisphaerales	f__Phycisphaeraceae	g__unidentified	s__unidentified
OTU_4264	6.8278e-05	k__Bacteria	p__Actinobacteria	c__Acidimicrobiia	o__Acidimicrobiales	f__unidentified	g__unidentified	s__unidentified
OTU_427	0.000887614	k__Bacteria	p__Actinobacteria	c__Thermoleophilia	o__Gaiellales	f__unidentified	g__unidentified	s__unidentified
OTU_4271	0.000170695	k__Bacteria	p__Saccharibacteria
OTU_4277	0.000170695	k__Bacteria	p__Chloroflexi	c__Caldilineae	o__Caldilineales	f__Caldilineaceae	g__unidentified	s__unidentified
OTU_4281	3.4139e-05	k__Bacteria	p__Chloroflexi	c__Anaerolineae	o__Anaerolineales	f__Anaerolineaceae	g__unidentified	s__unidentified
OTU_4282	3.4139e-05	k__Bacteria	p__Saccharibacteria	c__unidentified	o__unidentified	f__unidentified	g__unidentified	s__unidentified
OTU_4284	0.000170695	k__Bacteria	p__Chloroflexi
OTU_4285	3.4139e-05	k__Bacteria	p__Chloroflexi	c__Anaerolineae	o__Anaerolineales	f__Anaerolineaceae	g__unidentified	s__unidentified
OTU_4288	0.000170695	k__Bacteria	p__Actinobacteria	c__Acidimicrobiia	o__Acidimicrobiales	f__Acidimicrobiaceae	g__unidentified	s__unidentified
OTU_4289	6.8278e-05	k__Bacteria	p__Chloroflexi	c__Thermomicrobia	o__JG30-KF-CM45	f__unidentified	g__unidentified	s__unidentified
OTU_4290	0.000102417	k__Bacteria	p__Planctomycetes	c__Phycisphaerae	o__Phycisphaerales	f__Phycisphaeraceae	g__AKYG587	s__unidentified
OTU_4293	0.000102417	k__Bacteria	p__Saccharibacteria	c__unidentified	o__unidentified	f__unidentified	g__unidentified	s__unidentified
OTU_4294	3.4139e-05	k__Bacteria	p__Chloroflexi	c__Anaerolineae	o__Anaerolineales	f__Anaerolineaceae	g__unidentified	s__unidentified
OTU_4295	6.8278e-05	k__Bacteria	p__Chloroflexi	c__Anaerolineae	o__Anaerolineales	f__Anaerolineaceae	g__unidentified	s__unidentified
OTU_4297	0.00225317	k__Bacteria	p__Chloroflexi	c__JG37-AG-4	o__unidentified	f__unidentified	g__unidentified	s__unidentified
OTU_4298	3.4139e-05	k__Bacteria	p__Chloroflexi	c__SBR2076	o__unidentified	f__unidentified	g__unidentified	s__unidentified
OTU_43	6.8278e-05	k__Bacteria	p__Gemmatimonadetes	c__Gemmatimonadetes	o__Gemmatimonadales	f__Gemmatimonadaceae	g__Gemmatimonas	s__unidentified
OTU_4305	0.000238973	k__Bacteria	p__Actinobacteria	c__Acidimicrobiia	o__Acidimicrobiales	f__Acidimicrobiaceae	g__unidentified	s__unidentified
OTU_4308	3.4139e-05	k__Bacteria	p__Saccharibacteria	c__unidentified	o__unidentified	f__unidentified	g__unidentified	s__unidentified
OTU_4309	0.000102417	k__Bacteria	p__Chloroflexi	c__SBR2076	o__unidentified	f__unidentified	g__unidentified	s__unidentified
OTU_431	0.000204834	k__Bacteria	p__Verrucomicrobia	c__OPB35_soil_group	o__unidentified	f__unidentified	g__unidentified	s__unidentified
OTU_4310	0.000102417	k__Bacteria	p__Actinobacteria	c__Acidimicrobiia	o__Acidimicrobiales	f__Acidimicrobiaceae	g__unidentified	s__unidentified
OTU_4312	0.000136556	k__Bacteria	p__Saccharibacteria	c__unidentified	o__unidentified	f__unidentified	g__unidentified	s__unidentified
OTU_4313	0.000204834	k__Bacteria	p__Chloroflexi	c__Thermomicrobia	o__JG30-KF-CM45	f__unidentified	g__unidentified	s__unidentified
OTU_4319	3.4139e-05	k__Bacteria	p__Proteobacteria	c__Alphaproteobacteria
OTU_432	0.000273112	k__Bacteria	p__Actinobacteria	c__Thermoleophilia	o__Gaiellales	f__unidentified	g__unidentified	s__unidentified
OTU_4326	3.4139e-05	k__Bacteria	p__Chloroflexi
OTU_4327	0.000102417	k__Bacteria	p__Chloroflexi	c__Thermomicrobia	o__JG30-KF-CM45	f__unidentified	g__unidentified	s__unidentified
OTU_4329	6.8278e-05	k__Bacteria	p__Saccharibacteria	c__unidentified	o__unidentified	f__unidentified	g__unidentified	s__unidentified
OTU_4331	6.8278e-05	k__Bacteria	p__Chloroflexi	c__Anaerolineae	o__Anaerolineales	f__Anaerolineaceae	g__unidentified	s__unidentified
OTU_4333	3.4139e-05	k__Bacteria	p__Chloroflexi	c__NLS2-31	o__unidentified	f__unidentified	g__unidentified	s__unidentified
OTU_4339	3.4139e-05	k__Bacteria	p__Saccharibacteria	c__unidentified	o__unidentified	f__unidentified	g__unidentified	s__unidentified
OTU_4344	0.000102417	k__Bacteria	p__Saccharibacteria	c__unidentified	o__unidentified	f__unidentified	g__unidentified	s__unidentified
OTU_435	3.4139e-05	k__Bacteria	p__Verrucomicrobia	c__OPB35_soil_group	o__unidentified	f__unidentified	g__unidentified	s__unidentified
OTU_4355	0.000170695	k__Bacteria	p__Chloroflexi	c__TK10	o__unidentified	f__unidentified	g__unidentified	s__unidentified
OTU_4358	0.000136556	k__Bacteria	p__Actinobacteria	c__Acidimicrobiia	o__Acidimicrobiales	f__unidentified	g__unidentified	s__unidentified
OTU_4359	3.4139e-05	k__Bacteria	p__Proteobacteria	c__Alphaproteobacteria	o__Rhizobiales	f__Methylobacteriaceae	g__unidentified	s__unidentified
OTU_4363	0.000136556	k__Bacteria	p__Saccharibacteria	c__unidentified	o__unidentified	f__unidentified	g__unidentified	s__unidentified
OTU_4364	3.4139e-05	k__Bacteria	p__Actinobacteria	c__Acidimicrobiia	o__Acidimicrobiales	f__Acidimicrobiaceae	g__unidentified	s__unidentified
OTU_4365	0.000238973	k__Bacteria	p__Chloroflexi	c__SBR2076	o__unidentified	f__unidentified	g__unidentified	s__unidentified
OTU_4366	0.000102417	k__Bacteria	p__Acidobacteria	c__Subgroup_12	o__unidentified	f__unidentified	g__unidentified	s__unidentified
OTU_4367	0.000102417	k__Bacteria	p__Actinobacteria	c__Acidimicrobiia	o__Acidimicrobiales	f__unidentified	g__unidentified	s__unidentified
OTU_4368	6.8278e-05	k__Bacteria	p__Saccharibacteria	c__unidentified	o__unidentified	f__unidentified	g__unidentified	s__unidentified
OTU_4369	0.000170695	k__Bacteria	p__Actinobacteria	c__Acidimicrobiia	o__Acidimicrobiales	f__unidentified	g__unidentified	s__unidentified
OTU_437	0.000546224	k__Bacteria	p__Actinobacteria	c__Thermoleophilia	o__Gaiellales	f__unidentified	g__unidentified	s__unidentified
OTU_4370	0.000136556	k__Bacteria	p__Chloroflexi	c__Caldilineae	o__Caldilineales	f__Caldilineaceae	g__Litorilinea	s__unidentified
OTU_4371	6.8278e-05	k__Bacteria	p__Actinobacteria	c__Acidimicrobiia	o__Acidimicrobiales	f__unidentified	g__unidentified	s__unidentified
OTU_4373	6.8278e-05	k__Bacteria	p__Acidobacteria	c__Solibacteres	o__Solibacterales	f__Solibacteraceae_Subgroup_3	g__Candidatus_Solibacter	s__unidentified
OTU_4375	0.000102417	k__Bacteria	p__Actinobacteria	c__Acidimicrobiia	o__Acidimicrobiales	f__unidentified	g__unidentified	s__unidentified
OTU_438	0.000238973	k__Bacteria	p__Proteobacteria	c__Deltaproteobacteria	o__Myxococcales	f__Haliangiaceae	g__Haliangium	s__unidentified
OTU_4382	3.4139e-05	k__Bacteria	p__Actinobacteria	c__Thermoleophilia	o__Gaiellales	f__unidentified	g__unidentified	s__unidentified
OTU_4389	3.4139e-05	k__Bacteria	p__Chloroflexi	c__Anaerolineae	o__Anaerolineales	f__Anaerolineaceae	g__unidentified	s__unidentified
OTU_439	0.000716919	k__Bacteria	p__Acidobacteria	c__Subgroup_6	o__unidentified	f__unidentified	g__unidentified	s__unidentified
OTU_4392	0.000102417	k__Bacteria	p__Chloroflexi	c__Thermomicrobia	o__JG30-KF-CM45	f__unidentified	g__unidentified	s__unidentified
OTU_4395	3.4139e-05	k__Bacteria	p__Chloroflexi	c__Thermomicrobia	o__JG30-KF-CM45	f__unidentified	g__unidentified	s__unidentified
OTU_440	0.000375529	k__Bacteria	p__Actinobacteria	c__Thermoleophilia	o__Gaiellales	f__unidentified	g__unidentified	s__unidentified
OTU_4407	6.8278e-05	k__Bacteria	p__Chloroflexi	c__Ktedonobacteria	o__C0119	f__unidentified	g__unidentified	s__unidentified
OTU_441	0.000238973	k__Bacteria	p__Acidobacteria	c__Blastocatellia	o__Blastocatellales	f__Blastocatellaceae_Subgroup_4	g__DS-100	s__unidentified
OTU_4411	3.4139e-05	k__Bacteria	p__Chloroflexi	c__SBR2076	o__unidentified	f__unidentified	g__unidentified	s__unidentified
OTU_4412	3.4139e-05	k__Bacteria	p__Armatimonadetes	c__Fimbriimonadia	o__Fimbriimonadales	f__Fimbriimonadaceae	g__unidentified	s__unidentified
OTU_4414	3.4139e-05	k__Bacteria	p__Chloroflexi	c__TK10	o__unidentified	f__unidentified	g__unidentified	s__unidentified
OTU_4417	6.8278e-05	k__Bacteria	p__Actinobacteria	c__Acidimicrobiia	o__Acidimicrobiales	f__Acidimicrobiaceae	g__CL500-29_marine_group	s__unidentified
OTU_442	3.4139e-05	k__Bacteria	p__Acidobacteria	c__Blastocatellia	o__Blastocatellales	f__Blastocatellaceae_Subgroup_4	g__DS-100	s__unidentified
OTU_4422	6.8278e-05	k__Bacteria	p__Actinobacteria	c__Acidimicrobiia	o__Acidimicrobiales	f__Acidimicrobiales_Incertae_Sedis	g__Aciditerrimonas	s__unidentified
OTU_4425	3.4139e-05	k__Bacteria	p__Actinobacteria	c__Acidimicrobiia	o__Acidimicrobiales	f__unidentified	g__unidentified	s__unidentified
OTU_4426	3.4139e-05	k__Bacteria	p__Chloroflexi	c__Anaerolineae	o__Anaerolineales	f__Anaerolineaceae	g__unidentified	s__unidentified
OTU_4428	0.000136556	k__Bacteria	p__Chloroflexi	c__Anaerolineae	o__Anaerolineales	f__Anaerolineaceae	g__unidentified	s__unidentified
OTU_4429	3.4139e-05	k__Bacteria	p__Saccharibacteria	c__unidentified	o__unidentified	f__unidentified	g__unidentified	s__unidentified
OTU_443	0.00034139	k__Bacteria	p__Verrucomicrobia	c__OPB35_soil_group
OTU_4430	6.8278e-05	k__Bacteria	p__Chloroflexi	c__SBR2076	o__unidentified	f__unidentified	g__unidentified	s__unidentified
OTU_4431	6.8278e-05	k__Bacteria	p__Saccharibacteria	c__unidentified	o__unidentified	f__unidentified	g__unidentified	s__unidentified
OTU_4435	3.4139e-05	k__Bacteria	p__Acidobacteria	c__Blastocatellia	o__Blastocatellales	f__Blastocatellaceae_Subgroup_4	g__11-24	s__unidentified
OTU_4437	3.4139e-05	k__Bacteria	p__Chloroflexi	c__Caldilineae	o__Caldilineales	f__Caldilineaceae	g__unidentified	s__unidentified
OTU_4438	6.8278e-05	k__Bacteria	p__Chloroflexi	c__Anaerolineae	o__Anaerolineales	f__Anaerolineaceae	g__unidentified	s__unidentified
OTU_4440	0.000170695	k__Bacteria	p__Actinobacteria	c__Acidimicrobiia	o__Acidimicrobiales	f__unidentified	g__unidentified	s__unidentified
OTU_4441	6.8278e-05	k__Bacteria	p__Saccharibacteria	c__unidentified	o__unidentified	f__unidentified	g__unidentified	s__unidentified
OTU_4442	3.4139e-05	k__Bacteria	p__Chloroflexi	c__Caldilineae	o__Caldilineales	f__Caldilineaceae	g__unidentified	s__unidentified
OTU_4443	3.4139e-05	k__Bacteria	p__Chloroflexi	c__Anaerolineae	o__Anaerolineales	f__Anaerolineaceae	g__unidentified	s__unidentified
OTU_4444	0.000102417	k__Bacteria	p__Cyanobacteria	c__Melainabacteria	o__Vampirovibrionales	f__unidentified	g__unidentified	s__unidentified
OTU_4448	6.8278e-05	k__Bacteria	p__Chloroflexi	c__Anaerolineae	o__Anaerolineales	f__Anaerolineaceae	g__unidentified	s__unidentified
OTU_4449	0.000102417	k__Bacteria	p__Saccharibacteria	c__unidentified	o__unidentified	f__unidentified	g__unidentified	s__unidentified
OTU_445	3.4139e-05	k__Bacteria	p__Verrucomicrobia	c__OPB35_soil_group	o__unidentified	f__unidentified	g__unidentified	s__unidentified
OTU_4450	6.8278e-05	k__Bacteria	p__Chloroflexi	c__Caldilineae	o__Caldilineales	f__Caldilineaceae	g__unidentified	s__unidentified
OTU_4451	6.8278e-05	k__Bacteria	p__Actinobacteria	c__Acidimicrobiia	o__Acidimicrobiales	f__Acidimicrobiaceae	g__unidentified	s__unidentified
OTU_4454	6.8278e-05	k__Bacteria	p__Chloroflexi	c__TK10	o__unidentified	f__unidentified	g__unidentified	s__unidentified
OTU_4455	3.4139e-05	k__Bacteria	p__Saccharibacteria
OTU_4456	3.4139e-05	k__Bacteria	p__Saccharibacteria	c__unidentified	o__unidentified	f__unidentified	g__unidentified	s__unidentified
OTU_446	0.000648641	k__Bacteria	p__Proteobacteria	c__Deltaproteobacteria	o__Myxococcales	f__Haliangiaceae	g__Haliangium	s__unidentified
OTU_4460	3.4139e-05	k__Bacteria	p__Saccharibacteria	c__unidentified	o__unidentified	f__unidentified	g__unidentified	s__unidentified
OTU_4465	0.000102417	k__Bacteria	p__Proteobacteria	c__Alphaproteobacteria	o__Caulobacterales	f__Caulobacteraceae	g__unidentified	s__unidentified
OTU_4468	6.8278e-05	k__Bacteria	p__Proteobacteria	c__Alphaproteobacteria	o__Rhizobiales	f__Brucellaceae	g__unidentified	s__unidentified
OTU_4472	0.000102417	k__Bacteria	p__Chloroflexi	c__Caldilineae	o__Caldilineales	f__Caldilineaceae	g__unidentified	s__unidentified
OTU_4476	3.4139e-05	k__Bacteria	p__Planctomycetes	c__Phycisphaerae	o__Phycisphaerales	f__Phycisphaeraceae	g__unidentified	s__unidentified
OTU_4479	3.4139e-05	k__Bacteria	p__Acidobacteria	c__Blastocatellia	o__Blastocatellales	f__Blastocatellaceae_Subgroup_4	g__Blastocatella	s__unidentified
OTU_448	6.8278e-05	k__Bacteria	p__Proteobacteria	c__Deltaproteobacteria	o__Myxococcales	f__Sandaracinaceae	g__unidentified	s__unidentified
OTU_4483	3.4139e-05	k__Bacteria	p__Saccharibacteria	c__unidentified	o__unidentified	f__unidentified	g__unidentified	s__unidentified
OTU_4486	3.4139e-05	k__Bacteria	p__Saccharibacteria	c__unidentified	o__unidentified	f__unidentified	g__unidentified	s__unidentified
OTU_4488	3.4139e-05	k__Bacteria	p__Chloroflexi	c__Thermomicrobia	o__JG30-KF-CM45	f__unidentified	g__unidentified	s__unidentified
OTU_4489	0.000136556	k__Bacteria	p__Actinobacteria	c__Acidimicrobiia	o__Acidimicrobiales	f__unidentified	g__unidentified	s__unidentified
OTU_45	3.4139e-05	k__Bacteria	p__Gemmatimonadetes	c__Gemmatimonadetes	o__Gemmatimonadales	f__Gemmatimonadaceae	g__Gemmatimonas	s__unidentified
OTU_450	0.000273112	k__Bacteria	p__Verrucomicrobia	c__Spartobacteria	o__Chthoniobacterales	f__Chthoniobacteraceae	g__Chthoniobacter	s__unidentified
OTU_4502	6.8278e-05	k__Bacteria	p__Chloroflexi	c__TK10	o__unidentified	f__unidentified	g__unidentified	s__unidentified
OTU_4503	0.000307251	k__Bacteria	p__Chloroflexi	c__Chloroflexia	o__Chloroflexales	f__Roseiflexaceae	g__Roseiflexus	s__unidentified
OTU_4504	3.4139e-05	k__Bacteria	p__Proteobacteria	c__Alphaproteobacteria	o__Caulobacterales	f__Caulobacteraceae	g__Asticcacaulis	s__unidentified
OTU_4506	3.4139e-05	k__Bacteria	p__Actinobacteria	c__Acidimicrobiia	o__Acidimicrobiales
OTU_4509	6.8278e-05	k__Bacteria	p__Chloroflexi	c__Anaerolineae	o__Anaerolineales	f__Anaerolineaceae	g__unidentified	s__unidentified
OTU_451	6.8278e-05	k__Bacteria	p__Actinobacteria	c__Thermoleophilia	o__Gaiellales	f__unidentified	g__unidentified	s__unidentified
OTU_4510	3.4139e-05	k__Bacteria	p__Saccharibacteria	c__unidentified	o__unidentified	f__unidentified	g__unidentified	s__unidentified
OTU_4512	6.8278e-05	k__Bacteria	p__Saccharibacteria	c__unidentified	o__unidentified	f__unidentified	g__unidentified	s__unidentified
OTU_4517	3.4139e-05	k__Bacteria	p__Saccharibacteria	c__unidentified	o__unidentified	f__unidentified	g__unidentified	s__unidentified
OTU_452	0.000409668	k__Bacteria	p__Actinobacteria	c__Thermoleophilia	o__Gaiellales	f__Gaiellaceae	g__Gaiella	s__unidentified
OTU_4520	0.000136556	k__Bacteria	p__Chloroflexi	c__SBR2076	o__unidentified	f__unidentified	g__unidentified	s__unidentified
OTU_4521	3.4139e-05	k__Bacteria	p__Actinobacteria	c__Acidimicrobiia	o__Acidimicrobiales	f__unidentified	g__unidentified	s__unidentified
OTU_4523	3.4139e-05	k__Bacteria	p__Saccharibacteria
OTU_4526	3.4139e-05	k__Bacteria	p__Saccharibacteria	c__unidentified	o__unidentified	f__unidentified	g__unidentified	s__unidentified
OTU_4527	3.4139e-05	k__Bacteria	p__Chloroflexi	c__Ktedonobacteria	o__Ktedonobacterales	f__HSB_OF53-F07	g__unidentified	s__unidentified
OTU_4528	3.4139e-05	k__Bacteria	p__Chloroflexi
OTU_453	0.000102417	k__Bacteria	p__Proteobacteria	c__Deltaproteobacteria	o__Myxococcales	f__Haliangiaceae	g__Haliangium	s__unidentified
OTU_4530	0.00208248	k__Bacteria	p__Chloroflexi	c__Gitt-GS-136	o__unidentified	f__unidentified	g__unidentified	s__unidentified
OTU_4533	0.000170695	k__Bacteria	p__Acidobacteria	c__Blastocatellia	o__Blastocatellales	f__Blastocatellaceae_Subgroup_4
OTU_4534	3.4139e-05	k__Bacteria	p__Saccharibacteria	c__unidentified	o__unidentified	f__unidentified	g__unidentified	s__unidentified
OTU_4535	0.000136556	k__Bacteria	p__Actinobacteria	c__Acidimicrobiia	o__Acidimicrobiales	f__Acidimicrobiaceae	g__CL500-29_marine_group	s__unidentified
OTU_4536	0.000307251	k__Bacteria	p__Actinobacteria	c__Acidimicrobiia	o__Acidimicrobiales
OTU_4537	6.8278e-05	k__Bacteria	p__Chloroflexi	c__Anaerolineae	o__Anaerolineales	f__Anaerolineaceae	g__unidentified	s__unidentified
OTU_4538	0.000136556	k__Bacteria	p__Actinobacteria	c__Acidimicrobiia	o__Acidimicrobiales
OTU_454	0.000409668	k__Bacteria	p__Actinobacteria	c__Thermoleophilia	o__Gaiellales	f__unidentified	g__unidentified	s__unidentified
OTU_4541	3.4139e-05	k__Bacteria	p__Chloroflexi	c__Anaerolineae	o__Anaerolineales	f__Anaerolineaceae	g__unidentified	s__unidentified
OTU_4542	6.8278e-05	k__Bacteria	p__Actinobacteria	c__Acidimicrobiia	o__Acidimicrobiales	f__unidentified	g__unidentified	s__unidentified
OTU_4543	6.8278e-05	k__Bacteria	p__Chloroflexi	c__Anaerolineae	o__Anaerolineales	f__Anaerolineaceae	g__unidentified	s__unidentified
OTU_4544	3.4139e-05	k__Bacteria	p__Acidobacteria	c__Blastocatellia	o__Blastocatellales	f__Blastocatellaceae_Subgroup_4	g__11-24	s__unidentified
OTU_4545	3.4139e-05	k__Bacteria	p__Actinobacteria	c__Acidimicrobiia	o__Acidimicrobiales	f__unidentified	g__unidentified	s__unidentified
OTU_4547	0.000204834	k__Bacteria	p__Chloroflexi	c__TK10	o__unidentified	f__unidentified	g__unidentified	s__unidentified
OTU_4548	6.8278e-05	k__Bacteria	p__Actinobacteria	c__Acidimicrobiia	o__Acidimicrobiales	f__OM1_clade	g__unidentified	s__unidentified
OTU_4552	3.4139e-05	k__Bacteria	p__Actinobacteria	c__Acidimicrobiia	o__Acidimicrobiales	f__Iamiaceae	g__Iamia	s__unidentified
OTU_4554	3.4139e-05	k__Bacteria	p__Chloroflexi	c__Anaerolineae	o__Anaerolineales	f__Anaerolineaceae
OTU_456	0.000170695	k__Bacteria	p__Verrucomicrobia	c__Spartobacteria	o__Chthoniobacterales	f__DA101_soil_group	g__unidentified	s__unidentified
OTU_4560	3.4139e-05	k__Bacteria	p__Chloroflexi	c__Anaerolineae	o__Anaerolineales	f__Anaerolineaceae	g__unidentified	s__unidentified
OTU_457	0.000443807	k__Bacteria	p__Proteobacteria	c__Deltaproteobacteria	o__Myxococcales	f__Haliangiaceae	g__Haliangium	s__unidentified
OTU_4578	6.8278e-05	k__Bacteria	p__Chloroflexi	c__Anaerolineae	o__Anaerolineales	f__Anaerolineaceae	g__unidentified	s__unidentified
OTU_4581	3.4139e-05	k__Bacteria	p__Saccharibacteria	c__unidentified	o__unidentified	f__unidentified	g__unidentified	s__unidentified
OTU_4598	3.4139e-05	k__Bacteria	p__Chloroflexi	c__Anaerolineae	o__Anaerolineales	f__Anaerolineaceae	g__unidentified	s__unidentified
OTU_4599	6.8278e-05	k__Bacteria	p__Saccharibacteria	c__unidentified	o__unidentified	f__unidentified	g__unidentified	s__unidentified
OTU_46	0.00034139	k__Bacteria	p__Acidobacteria	c__Subgroup_6	o__unidentified	f__unidentified	g__unidentified	s__unidentified
OTU_4600	0.00303837	k__Bacteria	p__Chloroflexi	c__Ktedonobacteria	o__C0119	f__unidentified	g__unidentified	s__unidentified
OTU_4601	0.000990031	k__Bacteria	p__Proteobacteria	c__Alphaproteobacteria	o__Rhizobiales	f__Rhizobiales_Incertae_Sedis	g__Nordella	s__unidentified
OTU_4603	3.4139e-05	k__Bacteria	p__Proteobacteria	c__Alphaproteobacteria	o__Rhizobiales	f__Xanthobacteraceae	g__Variibacter	s__unidentified
OTU_4605	0.000170695	k__Bacteria	p__Proteobacteria	c__Alphaproteobacteria	o__Sphingomonadales	f__Sphingomonadaceae	g__Sphingomonas	s__unidentified
OTU_4608	0.000136556	k__Bacteria	p__Proteobacteria	c__Alphaproteobacteria	o__Rhodospirillales	f__Rhodospirillales_Incertae_Sedis	g__Reyranella	s__unidentified
OTU_4609	0.000102417	k__Bacteria	p__Proteobacteria	c__Alphaproteobacteria	o__Rhizobiales	f__Xanthobacteraceae	g__Variibacter	s__unidentified
OTU_4612	0.00119487	k__Bacteria	p__Chloroflexi	c__Chloroflexia	o__Chloroflexales	f__Roseiflexaceae	g__Roseiflexus	s__unidentified
OTU_4613	0.000170695	k__Bacteria	p__Chloroflexi	c__Chloroflexia	o__Chloroflexales	f__Roseiflexaceae	g__Roseiflexus	s__unidentified
OTU_4614	0.000238973	k__Bacteria	p__Proteobacteria	c__Alphaproteobacteria	o__Rhizobiales	f__Methylobacteriaceae	g__Microvirga	s__unidentified
OTU_4615	0.000785197	k__Bacteria	p__Acidobacteria	c__Blastocatellia	o__Blastocatellales	f__Blastocatellaceae_Subgroup_4	g__Aridibacter	s__unidentified
OTU_4616	0.00068278	k__Bacteria	p__Proteobacteria	c__Alphaproteobacteria	o__Rhodospirillales	f__Rhodospirillaceae
OTU_4618	3.4139e-05	k__Bacteria	p__Proteobacteria	c__Alphaproteobacteria	o__Rhodospirillales	f__DA111	g__unidentified	s__unidentified
OTU_4619	0.00150212	k__Bacteria	p__Chloroflexi	c__KD4-96	o__unidentified	f__unidentified	g__unidentified	s__unidentified
OTU_4621	3.4139e-05	k__Bacteria	p__Proteobacteria	c__Alphaproteobacteria	o__Sphingomonadales	f__Sphingomonadaceae	g__Sphingobium	s__unidentified
OTU_4624	6.8278e-05	k__Bacteria	p__Proteobacteria	c__Alphaproteobacteria	o__Sphingomonadales	f__Sphingomonadaceae	g__Sphingopyxis	s__unidentified
OTU_4625	6.8278e-05	k__Bacteria	p__Proteobacteria	c__Alphaproteobacteria	o__Alphaproteobacteria_Incertae_Sedis	f__Unknown_Family	g__unidentified	s__unidentified
OTU_4628	0.000273112	k__Bacteria	p__Proteobacteria	c__Alphaproteobacteria	o__Rhodospirillales	f__Acetobacteraceae	g__Roseomonas	s__unidentified
OTU_4629	3.4139e-05	k__Bacteria	p__Proteobacteria	c__Alphaproteobacteria	o__Rhodospirillales	f__DA111	g__unidentified	s__unidentified
OTU_463	0.000102417	k__Bacteria	p__Actinobacteria	c__Thermoleophilia	o__Gaiellales	f__Gaiellaceae	g__Gaiella	s__unidentified
OTU_4630	3.4139e-05	k__Bacteria
OTU_4631	0.000136556	k__Bacteria	p__Proteobacteria	c__Alphaproteobacteria	o__Rhodospirillales	f__DA111	g__unidentified	s__unidentified
OTU_4634	0.000136556	k__Bacteria	p__Acidobacteria	c__Solibacteres	o__Solibacterales	f__Solibacteraceae_Subgroup_3	g__Bryobacter	s__unidentified
OTU_4635	6.8278e-05	k__Bacteria	p__Proteobacteria	c__Alphaproteobacteria	o__Rhizobiales	f__Hyphomicrobiaceae	g__Devosia	s__unidentified
OTU_4637	6.8278e-05	k__Bacteria	p__Acidobacteria	c__Solibacteres	o__Solibacterales	f__Solibacteraceae_Subgroup_3
OTU_4638	6.8278e-05	k__Bacteria	p__Proteobacteria	c__Alphaproteobacteria	o__Rhodospirillales	f__DA111	g__unidentified	s__unidentified
OTU_4639	6.8278e-05	k__Bacteria	p__Acidobacteria	c__Solibacteres	o__Solibacterales	f__Solibacteraceae_Subgroup_3	g__Bryobacter	s__unidentified
OTU_4640	0.000273112	k__Bacteria	p__Chloroflexi	c__Chloroflexia	o__Chloroflexales	f__Roseiflexaceae	g__Roseiflexus	s__unidentified
OTU_4641	0.000136556	k__Bacteria	p__Proteobacteria	c__Alphaproteobacteria	o__Rhodospirillales	f__AKYH478	g__unidentified	s__unidentified
OTU_4643	3.4139e-05	k__Bacteria	p__Acidobacteria	c__Solibacteres	o__Solibacterales	f__Solibacteraceae_Subgroup_3	g__Bryobacter	s__unidentified
OTU_4646	3.4139e-05	k__Bacteria	p__Chloroflexi	c__Thermomicrobia
OTU_4647	0.000136556	k__Bacteria	p__Proteobacteria	c__Alphaproteobacteria	o__Caulobacterales	f__Hyphomonadaceae	g__Woodsholea	s__unidentified
OTU_4648	3.4139e-05	k__Bacteria	p__Proteobacteria	c__Alphaproteobacteria	o__Rickettsiales	f__SM2D12	g__unidentified	s__unidentified
OTU_4649	6.8278e-05	k__Bacteria	p__Proteobacteria	c__Alphaproteobacteria	o__Rhodospirillales	f__DA111	g__unidentified	s__unidentified
OTU_465	6.8278e-05	k__Bacteria	p__Proteobacteria	c__Deltaproteobacteria	o__Myxococcales	f__BIrii41	g__unidentified	s__unidentified
OTU_4650	6.8278e-05	k__Bacteria	p__Proteobacteria	c__Alphaproteobacteria	o__Rhizobiales	f__Rhizobiales_Incertae_Sedis	g__Rhizomicrobium	s__unidentified
OTU_4653	6.8278e-05	k__Bacteria	p__Proteobacteria	c__Alphaproteobacteria	o__Caulobacterales	f__Caulobacteraceae	g__Phenylobacterium	s__unidentified
OTU_4656	6.8278e-05	k__Bacteria	p__Planctomycetes	c__Phycisphaerae	o__Phycisphaerales	f__Phycisphaeraceae	g__SM1A02	s__unidentified
OTU_4657	6.8278e-05	k__Bacteria	p__Actinobacteria	c__Actinobacteria	o__Streptosporangiales	f__Thermomonosporaceae	g__Actinocorallia	s__unidentified
OTU_4658	3.4139e-05	k__Bacteria	p__Proteobacteria	c__Alphaproteobacteria	o__Rhodospirillales	f__Rhodospirillaceae
OTU_4659	0.000102417	k__Bacteria	p__Proteobacteria	c__Alphaproteobacteria	o__Sphingomonadales	f__Sphingomonadaceae	g__Novosphingobium	s__unidentified
OTU_466	0.00034139	k__Bacteria	p__Proteobacteria	c__Deltaproteobacteria	o__Myxococcales	f__unidentified	g__unidentified	s__unidentified
OTU_4660	6.8278e-05	k__Bacteria	p__Proteobacteria	c__Alphaproteobacteria	o__Rhodospirillales	f__I-10	g__unidentified	s__unidentified
OTU_4665	0.000443807	k__Bacteria	p__Chloroflexi	c__Chloroflexia	o__Chloroflexales	f__Roseiflexaceae	g__Roseiflexus	s__unidentified
OTU_4669	3.4139e-05	k__Bacteria	p__Saccharibacteria	c__unidentified	o__unidentified	f__unidentified	g__unidentified	s__unidentified
OTU_467	0.000477946	k__Bacteria	p__Firmicutes	c__Bacilli	o__Bacillales	f__Paenibacillaceae	g__Paenibacillus	s__Paenibacillus_sp._CC02
OTU_4670	0.000273112	k__Bacteria	p__Chloroflexi	c__Chloroflexia	o__Chloroflexales	f__Roseiflexaceae	g__Roseiflexus	s__unidentified
OTU_4671	3.4139e-05	k__Bacteria	p__Proteobacteria	c__Alphaproteobacteria	o__Rhizobiales	f__Xanthobacteraceae	g__Labrys	s__unidentified
OTU_4674	3.4139e-05	k__Bacteria	p__Proteobacteria	c__Alphaproteobacteria	o__Sphingomonadales	f__Sphingomonadaceae	g__Sphingobium	s__unidentified
OTU_4677	3.4139e-05	k__Bacteria	p__Chloroflexi	c__TK10	o__unidentified	f__unidentified	g__unidentified	s__unidentified
OTU_4679	6.8278e-05	k__Bacteria	p__Proteobacteria	c__Alphaproteobacteria	o__Caulobacterales	f__Caulobacteraceae	g__unidentified	s__unidentified
OTU_468	3.4139e-05	k__Bacteria	p__Verrucomicrobia	c__OPB35_soil_group	o__unidentified	f__unidentified	g__unidentified	s__unidentified
OTU_4680	0.000136556	k__Bacteria	p__Proteobacteria	c__Alphaproteobacteria	o__Rhizobiales	f__Hyphomicrobiaceae	g__Pedomicrobium	s__unidentified
OTU_4684	0.00112659	k__Bacteria	p__Acidobacteria	c__Blastocatellia	o__Blastocatellales	f__Blastocatellaceae_Subgroup_4
OTU_4685	6.8278e-05	k__Bacteria	p__Proteobacteria	c__Alphaproteobacteria	o__Rhizobiales	f__Methylobacteriaceae	g__Psychroglaciecola	s__unidentified
OTU_4688	0.000170695	k__Bacteria	p__Proteobacteria	c__Alphaproteobacteria	o__Rhizobiales	f__Xanthobacteraceae
OTU_4690	0.000273112	k__Bacteria	p__Chloroflexi	c__Thermomicrobia	o__JG30-KF-CM45	f__unidentified	g__unidentified	s__unidentified
OTU_4691	3.4139e-05	k__Bacteria	p__Proteobacteria	c__Alphaproteobacteria	o__Rhodospirillales	f__DA111	g__unidentified	s__unidentified
OTU_4692	6.8278e-05	k__Bacteria	p__Planctomycetes	c__Phycisphaerae	o__Tepidisphaerales	f__Tepidisphaeraceae	g__unidentified	s__unidentified
OTU_4693	3.4139e-05	k__Bacteria	p__Proteobacteria	c__Alphaproteobacteria	o__Rhodospirillales	f__Acetobacteraceae	g__Roseomonas	s__unidentified
OTU_4695	0.000170695	k__Bacteria	p__Chloroflexi	c__TK10	o__unidentified	f__unidentified	g__unidentified	s__unidentified
OTU_4697	0.000273112	k__Bacteria	p__Chloroflexi	c__Chloroflexia	o__Chloroflexales	f__Roseiflexaceae	g__Roseiflexus	s__unidentified
OTU_47	6.8278e-05	k__Bacteria	p__Acidobacteria	c__Subgroup_6	o__unidentified	f__unidentified	g__unidentified	s__unidentified
OTU_470	0.000614502	k__Bacteria	p__Actinobacteria	c__Rubrobacteria	o__Rubrobacterales	f__Rubrobacteriaceae	g__Rubrobacter	s__unidentified
OTU_4700	0.000102417	k__Bacteria	p__Chloroflexi	c__TK10	o__unidentified	f__unidentified	g__unidentified	s__unidentified
OTU_4703	0.000580363	k__Bacteria	p__Proteobacteria	c__Alphaproteobacteria	o__Rhizobiales	f__Methylobacteriaceae	g__Microvirga	s__unidentified
OTU_4704	0.000170695	k__Bacteria	p__Chloroflexi	c__Chloroflexia	o__Chloroflexales	f__Roseiflexaceae	g__Roseiflexus	s__unidentified
OTU_4705	0.000238973	k__Bacteria	p__Chloroflexi	c__Chloroflexia	o__Chloroflexales	f__Roseiflexaceae	g__Roseiflexus	s__unidentified
OTU_4706	0.000273112	k__Bacteria	p__Chloroflexi	c__Chloroflexia	o__Chloroflexales	f__Roseiflexaceae	g__Roseiflexus	s__unidentified
OTU_4708	0.000102417	k__Bacteria	p__Chloroflexi	c__Thermomicrobia
OTU_471	0.000102417	k__Bacteria	p__Proteobacteria	c__Deltaproteobacteria	o__Myxococcales	f__Polyangiaceae	g__Sorangium	s__unidentified
OTU_4712	3.4139e-05	k__Bacteria	p__Proteobacteria	c__Alphaproteobacteria	o__Rhizobiales	f__Rhizobiales_Incertae_Sedis	g__Rhizomicrobium	s__unidentified
OTU_4715	3.4139e-05	k__Bacteria	p__Proteobacteria	c__Alphaproteobacteria	o__Sphingomonadales	f__Sphingomonadaceae
OTU_4716	3.4139e-05	k__Bacteria	p__Proteobacteria	c__Alphaproteobacteria	o__Caulobacterales	f__Hyphomonadaceae	g__Woodsholea	s__unidentified
OTU_4719	6.8278e-05	k__Bacteria	p__Chloroflexi	c__Chloroflexia	o__Chloroflexales	f__Roseiflexaceae	g__Roseiflexus	s__unidentified
OTU_4723	3.4139e-05	k__Bacteria	p__Chloroflexi	c__TK10	o__unidentified	f__unidentified	g__unidentified	s__unidentified
OTU_4724	0.000170695	k__Bacteria	p__Chloroflexi	c__KD4-96	o__unidentified	f__unidentified	g__unidentified	s__unidentified
OTU_4725	6.8278e-05	k__Bacteria	p__Proteobacteria	c__Alphaproteobacteria	o__Rhodospirillales	f__Rhodospirillaceae	g__Skermanella	s__unidentified
OTU_4726	0.000204834	k__Bacteria	p__Chloroflexi	c__TK10	o__unidentified	f__unidentified	g__unidentified	s__unidentified
OTU_4727	3.4139e-05	k__Bacteria	p__Chloroflexi	c__Chloroflexia	o__Chloroflexales	f__FFCH7168	g__unidentified	s__unidentified
OTU_4728	0.000204834	k__Bacteria	p__Chloroflexi	c__Chloroflexia	o__Chloroflexales	f__Roseiflexaceae	g__Roseiflexus	s__unidentified
OTU_4729	0.000238973	k__Bacteria	p__Chloroflexi	c__Chloroflexia	o__Chloroflexales	f__Roseiflexaceae	g__Roseiflexus	s__unidentified
OTU_473	0.000102417	k__Bacteria	p__Proteobacteria	c__Deltaproteobacteria	o__Myxococcales	f__Haliangiaceae	g__Haliangium	s__unidentified
OTU_4730	6.8278e-05	k__Bacteria	p__Chloroflexi	c__Ktedonobacteria	o__C0119	f__unidentified	g__unidentified	s__unidentified
OTU_4731	0.000204834	k__Bacteria	p__Chloroflexi	c__Anaerolineae	o__Anaerolineales	f__Anaerolineaceae	g__unidentified	s__unidentified
OTU_4732	0.000170695	k__Bacteria	p__Chloroflexi	c__Chloroflexia	o__Chloroflexales	f__Roseiflexaceae	g__Roseiflexus	s__unidentified
OTU_4733	3.4139e-05	k__Bacteria	p__Actinobacteria	c__Acidimicrobiia	o__Acidimicrobiales	f__Acidimicrobiaceae	g__CL500-29_marine_group	s__unidentified
OTU_4734	0.000170695	k__Bacteria	p__Proteobacteria	c__Alphaproteobacteria	o__Caulobacterales	f__Hyphomonadaceae	g__Woodsholea	s__unidentified
OTU_4735	0.000136556	k__Bacteria	p__Planctomycetes	c__Phycisphaerae	o__Phycisphaerales	f__Phycisphaeraceae	g__SM1A02	s__unidentified
OTU_4737	0.000170695	k__Bacteria	p__Proteobacteria	c__Alphaproteobacteria	o__Rhizobiales	f__Hyphomicrobiaceae	g__Pedomicrobium	s__unidentified
OTU_4738	6.8278e-05	k__Bacteria	p__Acidobacteria	c__Solibacteres	o__Solibacterales	f__Solibacteraceae_Subgroup_3	g__Bryobacter	s__unidentified
OTU_4743	3.4139e-05	k__Bacteria	p__Proteobacteria	c__Alphaproteobacteria	o__Rhodospirillales	f__Acetobacteraceae
OTU_4746	3.4139e-05	k__Bacteria	p__Proteobacteria	c__Alphaproteobacteria	o__Rhizobiales	f__Roseiarcaceae	g__Roseiarcus	s__unidentified
OTU_475	0.000170695	k__Bacteria	p__Verrucomicrobia	c__Spartobacteria	o__Chthoniobacterales	f__DA101_soil_group	g__unidentified	s__unidentified
OTU_4752	6.8278e-05	k__Bacteria	p__Chloroflexi	c__Chloroflexia	o__Chloroflexales	f__Roseiflexaceae	g__Roseiflexus	s__unidentified
OTU_4757	6.8278e-05	k__Bacteria	p__Acidobacteria	c__Blastocatellia	o__Blastocatellales	f__Blastocatellaceae_Subgroup_4	g__Blastocatella	s__unidentified
OTU_4758	6.8278e-05	k__Bacteria	p__Acidobacteria	c__Solibacteres	o__Solibacterales	f__Solibacteraceae_Subgroup_3	g__Candidatus_Solibacter	s__unidentified
OTU_476	0.000238973	k__Bacteria	p__Verrucomicrobia	c__OPB35_soil_group	o__unidentified	f__unidentified	g__unidentified	s__unidentified
OTU_4760	6.8278e-05	k__Bacteria	p__Acidobacteria	c__Acidobacteria	o__Acidobacteriales	f__Acidobacteriaceae_Subgroup_1	g__unidentified	s__unidentified
OTU_4761	0.000716919	k__Bacteria	p__Chloroflexi	c__TK10	o__unidentified	f__unidentified	g__unidentified	s__unidentified
OTU_4765	3.4139e-05	k__Bacteria	p__Proteobacteria	c__Alphaproteobacteria	o__Rhodospirillales	f__Acetobacteraceae
OTU_4767	6.8278e-05	k__Bacteria	p__Proteobacteria	c__Alphaproteobacteria	o__Sphingomonadales	f__Sphingomonadaceae	g__Sphingomonas	s__unidentified
OTU_4768	0.000102417	k__Bacteria	p__Chloroflexi	c__Chloroflexia	o__Chloroflexales	f__Roseiflexaceae	g__Roseiflexus	s__unidentified
OTU_4769	0.000102417	k__Bacteria	p__Chloroflexi	c__Ardenticatenia	o__unidentified	f__unidentified	g__unidentified	s__unidentified
OTU_4770	0.000136556	k__Bacteria	p__Chloroflexi	c__Chloroflexia	o__Chloroflexales	f__Roseiflexaceae	g__Roseiflexus	s__unidentified
OTU_4771	3.4139e-05	k__Bacteria	p__Chloroflexi	c__Chloroflexia	o__Chloroflexales	f__Roseiflexaceae	g__Roseiflexus	s__unidentified
OTU_4772	0.000102417	k__Bacteria	p__Chloroflexi	c__Chloroflexia	o__Chloroflexales	f__Roseiflexaceae	g__Roseiflexus	s__unidentified
OTU_4775	6.8278e-05	k__Bacteria	p__Chloroflexi	c__TK10	o__unidentified	f__unidentified	g__unidentified	s__unidentified
[truncated: 426 more rows]

## Sheet: ITS
ID	MIC	Kingdom	Phylun	Class	Order	Family	Genus	Species
OTU_1	0.00359563	k__Fungi	p__Ascomycota	c__Eurotiomycetes	o__Eurotiales	f__unidentified	g__unidentified	s__unidentified
OTU_10	0.0123773	k__Fungi	p__Basidiomycota	c__Tremellomycetes	o__Cystofilobasidiales	f__Mrakiaceae	g__Tausonia	s__Tausonia_pullulans
OTU_1003	0.00290416	k__Fungi	p__Ascomycota	c__Sordariomycetes	o__Sordariales	f__Sordariales_fam_Incertae_sedis	g__Staphylotrichum	s__Staphylotrichum_coccosporum
OTU_1004	0.000242014	k__Fungi	p__Ascomycota	c__Eurotiomycetes	o__Eurotiales	f__Aspergillaceae	g__Penicillium	s__Penicillium_ovatum
OTU_1009	0.00010372	k__Fungi	p__Ascomycota	c__unidentified	o__unidentified	f__unidentified	g__unidentified	s__unidentified
OTU_1019	0.00345734	k__Fungi	p__Ascomycota	c__Eurotiomycetes	o__Eurotiales	f__Aspergillaceae	g__Penicillium	s__Penicillium_decumbens
OTU_1020	0.000933481	k__Fungi	p__Ascomycota	c__Sordariomycetes	o__Sordariales	f__Chaetomiaceae	g__Chaetomium	s__Chaetomium_sp
OTU_1021	0.000484027	k__Fungi	p__Ascomycota	c__Sordariomycetes	o__Sordariales	f__Sordariales_fam_Incertae_sedis	g__Staphylotrichum	s__Staphylotrichum_coccosporum
OTU_1023	0.00231642	k__Fungi	p__Ascomycota	c__Eurotiomycetes	o__Eurotiales	f__Aspergillaceae	g__Penicillium	s__Penicillium_simplicissimum
OTU_1024	0.0046674	k__Fungi	p__Ascomycota	c__Sordariomycetes	o__Sordariales	f__Lasiosphaeriaceae	g__Podospora	s__Podospora_sp
OTU_1028	0.0010372	k__Fungi	p__Ascomycota	c__Pezizomycetes	o__Pezizales	f__Ascodesmidaceae	g__Cephaliophora	s__Cephaliophora_sp
OTU_1032	0.00010372	k__Fungi	p__Ascomycota	c__Eurotiomycetes	o__Eurotiales	f__Aspergillaceae	g__Penicillium	s__Penicillium_kongii
OTU_1034	0.000898907	k__Fungi	p__Basidiomycota	c__Agaricomycetes	o__Sebacinales	f__Serendipitaceae	g__unidentified	s__unidentified
OTU_1035	0.00020744	k__Fungi	p__Ascomycota	c__Sordariomycetes	o__Sordariales	f__Sordariales_fam_Incertae_sedis	g__Ramophialophora	s__Ramophialophora_vesiculosa
OTU_1039	3.45734e-05	k__Fungi	p__Ascomycota	c__Sordariomycetes	o__Hypocreales	f__unidentified	g__unidentified	s__unidentified
OTU_1040	0.00186696	k__Fungi	p__unidentified	c__unidentified	o__unidentified	f__unidentified	g__unidentified	s__unidentified
OTU_1046	6.91467e-05	k__Fungi	p__Ascomycota	c__Sordariomycetes	o__Sordariales	f__Lasiosphaeriaceae	g__Cladorrhinum	s__Cladorrhinum_sp
OTU_1049	0.00020744	k__Fungi	p__Ascomycota	c__Eurotiomycetes	o__Eurotiales	f__Aspergillaceae	g__Penicillium	s__Penicillium_simplicissimum
OTU_105	3.45734e-05	k__Fungi	p__Basidiomycota	c__Agaricomycetes	o__Agaricales	f__Lycoperdaceae	g__Lycoperdon	s__Lycoperdon_subcretaceum
OTU_1050	3.45734e-05	k__Fungi	p__Ascomycota	c__Eurotiomycetes	o__Eurotiales	f__Aspergillaceae	g__Penicillium	s__Penicillium_mallochii
OTU_1053	6.91467e-05	k__Fungi	p__Ascomycota	c__Sordariomycetes	o__Sordariales	f__Sordariales_fam_Incertae_sedis	g__Staphylotrichum	s__Staphylotrichum_coccosporum
OTU_1060	3.45734e-05	k__Fungi	p__Ascomycota	c__Sordariomycetes	o__Coniochaetales	f__Coniochaetaceae	g__Coniochaeta	s__Coniochaeta_lignicola
OTU_1061	3.45734e-05	k__Fungi	p__Ascomycota	c__Leotiomycetes	o__Helotiales	f__Helotiales_fam_Incertae_sedis	g__Cyclaneusma	s__Cyclaneusma_minus
OTU_1062	6.91467e-05	k__Fungi	p__Basidiomycota	c__Agaricomycetes	o__Stereopsidales	f__Stereopsidaceae	g__Clavulicium	s__Clavulicium_macounii
OTU_1063	0.000276587	k__Fungi	p__Ascomycota	c__Sordariomycetes	o__Sordariales	f__Sordariales_fam_Incertae_sedis	g__Staphylotrichum	s__Staphylotrichum_sp
OTU_1067	3.45734e-05	k__Fungi	p__Ascomycota	c__Leotiomycetes	o__Thelebolales	f__Pseudeurotiaceae	g__Pseudogymnoascus	s__Pseudogymnoascus_sp
OTU_1068	0.000138293	k__Fungi	p__Ascomycota	c__Sordariomycetes	o__Sordariales	f__Chaetomiaceae	g__Corynascella	s__Corynascella_inquinata
OTU_1074	3.45734e-05	k__Fungi	p__Ascomycota	c__Sordariomycetes	o__Hypocreales	f__Clavicipitaceae	g__Metapochonia	s__Metapochonia_bulbillosa
OTU_1075	6.91467e-05	k__Fungi	p__Ascomycota	c__Sordariomycetes	o__Sordariales	f__unidentified	g__unidentified	s__unidentified
OTU_1076	0.000172867	k__Fungi	p__Ascomycota	c__Dothideomycetes	o__Pleosporales	f__Pleosporaceae	g__Bipolaris	s__Bipolaris_microstegii
OTU_1078	0.000172867	k__Fungi	p__Ascomycota	c__Eurotiomycetes	o__Eurotiales	f__Aspergillaceae	g__Penicillium	s__Penicillium_novae-zeelandiae
OTU_1079	0.000242014	k__Fungi	p__Mortierellomycota	c__Mortierellomycetes	o__Mortierellales	f__Mortierellaceae	g__Mortierella	s__Mortierella_sp
OTU_1089	0.00010372	k__Fungi	p__Ascomycota	c__Leotiomycetes	o__Helotiales	f__Helotiaceae	g__unidentified	s__unidentified
OTU_1095	0.0147974	k__Fungi	p__Ascomycota	c__Sordariomycetes	o__Sordariales	f__Chaetomiaceae	g__Chaetomium	s__Chaetomium_sp
OTU_11	0.0279699	k__Fungi	p__unidentified	c__unidentified	o__unidentified	f__unidentified	g__unidentified	s__unidentified
OTU_1105	0.000449454	k__Fungi	p__Ascomycota	c__Sordariomycetes	o__Microascales	f__Microascales_fam_Incertae_sedis	g__Wardomyces	s__Wardomyces_inflatus
OTU_1106	0.00010372	k__Fungi	p__Ascomycota	c__Sordariomycetes	o__Hypocreales	f__unidentified	g__unidentified	s__unidentified
OTU_1108	0.000345734	k__Fungi	p__Basidiomycota	c__Agaricomycetes	o__Sebacinales	f__Serendipitaceae	g__unidentified	s__unidentified
OTU_1110	0.10863	k__Fungi	p__Ascomycota	c__Sordariomycetes	o__Sordariales	f__Chaetomiaceae	g__Chaetomium	s__Chaetomium_sp
OTU_1111	0.000726041	k__Fungi	p__Ascomycota	c__Sordariomycetes	o__Hypocreales	f__Hypocreales_fam_Incertae_sedis	g__Acremonium	s__Acremonium_polychromum
OTU_1115	0.00442539	k__Fungi	p__Ascomycota	c__Sordariomycetes	o__Sordariales	f__Chaetomiaceae	g__Botryotrichum	s__Botryotrichum_atrogriseum
OTU_1116	6.91467e-05	k__Fungi	p__Ascomycota	c__Sordariomycetes	o__Sordariales	f__Chaetomiaceae	g__Chaetomium	s__Chaetomium_sp
OTU_1119	3.45734e-05	k__Fungi	p__Ascomycota	c__Dothideomycetes	o__Pleosporales	f__unidentified	g__unidentified	s__unidentified
OTU_112	6.91467e-05	k__Fungi	p__unidentified	c__unidentified	o__unidentified	f__unidentified	g__unidentified	s__unidentified
OTU_1120	0.00020744	k__Fungi	p__Ascomycota	c__Sordariomycetes	o__Sordariales	f__Chaetomiaceae	g__Chaetomium	s__Chaetomium_grande
OTU_1130	0.000484027	k__Fungi	p__Ascomycota	c__Sordariomycetes	o__Sordariales	f__Lasiosphaeriaceae	g__unidentified	s__unidentified
OTU_1131	0.000553174	k__Fungi	p__Ascomycota	c__Pezizomycetes	o__Pezizales	f__Pyronemataceae	g__unidentified	s__unidentified
OTU_1134	0.000587747	k__Fungi	p__Mortierellomycota	c__unidentified	o__unidentified	f__unidentified	g__unidentified	s__unidentified
OTU_1136	0.000172867	k__Fungi	p__Ascomycota	c__Pezizomycetes	o__Pezizales	f__Ascodesmidaceae	g__Ascodesmis	s__Ascodesmis_sphaerospora
OTU_1137	0.00487484	k__Fungi	p__Ascomycota	c__Dothideomycetes	o__Pleosporales	f__Pleosporaceae	g__Bipolaris	s__Bipolaris_drechsleri
OTU_1146	0.000380307	k__Fungi	p__Ascomycota	c__Sordariomycetes	o__Sordariales	f__Chaetomiaceae	g__Chaetomium	s__Chaetomium_sp
OTU_1147	6.91467e-05	k__Fungi	p__Ascomycota	c__Dothideomycetes	o__Pleosporales	f__Phaeosphaeriaceae	g__Paraphoma	s__Paraphoma_rhaphiolepidis
OTU_1148	6.91467e-05	k__Fungi	p__Ascomycota	c__Sordariomycetes	o__Sordariales	f__Chaetomiaceae	g__Chaetomium	s__Chaetomium_sp
OTU_1170	0.00981884	k__Fungi	p__Ascomycota	c__Sordariomycetes	o__unidentified	f__unidentified	g__unidentified	s__unidentified
OTU_1172	0.0020744	k__Fungi	p__Ascomycota	c__Sordariomycetes	o__Hypocreales	f__Clavicipitaceae	g__Metacordyceps	s__Metacordyceps_chlamydosporia
OTU_1175	0.000968054	k__Fungi	p__Mortierellomycota	c__Mortierellomycetes	o__Mortierellales	f__Mortierellaceae	g__Mortierella	s__Mortierella_sp
OTU_1176	0.0216775	k__Fungi	p__Ascomycota	c__Sordariomycetes	o__Sordariales	f__Chaetomiaceae	g__unidentified	s__unidentified
OTU_1178	3.45734e-05	k__Fungi	p__Ascomycota	c__Saccharomycetes	o__Saccharomycetales	f__Dipodascaceae	g__Dipodascus	s__Dipodascus_geotrichum
OTU_1180	0.000380307	k__Fungi	p__Ascomycota	c__Sordariomycetes	o__Sordariales	f__Sordariales_fam_Incertae_sedis	g__Ramophialophora	s__Ramophialophora_vesiculosa
OTU_1181	0.000276587	k__Fungi	p__Ascomycota	c__Sordariomycetes	o__Sordariales	f__Lasiosphaeriaceae	g__Schizothecium	s__Schizothecium_sp
OTU_1182	0.000138293	k__Fungi	p__Ascomycota	c__Eurotiomycetes	o__Eurotiales	f__Aspergillaceae	g__Aspergillus	s__Aspergillus_sepultus
OTU_1189	6.91467e-05	k__Fungi	p__Ascomycota	c__Sordariomycetes	o__Sordariales	f__Chaetomiaceae	g__Chaetomium	s__Chaetomium_globosum
OTU_1194	0.00110635	k__Fungi	p__Ascomycota	c__Sordariomycetes	o__Sordariales	f__Chaetomiaceae	g__Chaetomium	s__Chaetomium_sp
OTU_1196	3.45734e-05	k__Fungi	p__Ascomycota	c__Sordariomycetes	o__Sordariales	f__Chaetomiaceae	g__Chaetomium	s__Chaetomium_globosum
OTU_1197	0.0005186	k__Fungi	p__Ascomycota	c__Sordariomycetes	o__Sordariales	f__Lasiosphaeriaceae	g__Cladorrhinum	s__Cladorrhinum_sp
OTU_1198	0.00010372	k__Fungi	p__Ascomycota	c__Dothideomycetes	o__Pleosporales	f__Pleosporaceae	g__Setosphaeria	s__Setosphaeria_pedicellata
OTU_1201	0.000172867	k__Fungi	p__Mortierellomycota	c__unidentified	o__unidentified	f__unidentified	g__unidentified	s__unidentified
OTU_1208	0.00010372	k__Fungi	p__Mortierellomycota	c__unidentified	o__unidentified	f__unidentified	g__unidentified	s__unidentified
OTU_1209	3.45734e-05	k__Fungi	p__Ascomycota	c__Dothideomycetes	o__Pleosporales	f__Phaeosphaeriaceae	g__Paraphoma	s__Paraphoma_rhaphiolepidis
OTU_1212	3.45734e-05	k__Fungi	p__Ascomycota	c__Dothideomycetes	o__Pleosporales	f__Didymosphaeriaceae	g__Spegazzinia	s__Spegazzinia_tessarthra
OTU_1213	0.000587747	k__Fungi	p__Ascomycota	c__Leotiomycetes	o__Helotiales	f__Myxotrichaceae	g__Oidiodendron	s__Oidiodendron_cereale
OTU_1214	0.000242014	k__Fungi	p__Ascomycota	c__Sordariomycetes	o__Sordariales	f__Chaetomiaceae	g__Chaetomium	s__Chaetomium_sp
OTU_1215	6.91467e-05	k__Fungi	p__Basidiomycota	c__Agaricomycetes	o__Agaricales	f__unidentified	g__unidentified	s__unidentified
OTU_1216	0.0392062	k__Fungi	p__Ascomycota	c__Sordariomycetes	o__Sordariales	f__Chaetomiaceae	g__Chaetomium	s__Chaetomium_sp
OTU_1226	0.000656894	k__Fungi	p__Basidiomycota	c__Tremellomycetes	o__Filobasidiales	f__Piskurozymaceae	g__Solicoccozyma	s__Solicoccozyma_terrea
OTU_1227	3.45734e-05	k__Fungi	p__Ascomycota	c__Sordariomycetes	o__Hypocreales	f__Hypocreales_fam_Incertae_sedis	g__unidentified	s__unidentified
OTU_1230	0.00031116	k__Fungi	p__Ascomycota	c__Sordariomycetes	o__Hypocreales	f__Hypocreales_fam_Incertae_sedis	g__Acremonium	s__Acremonium_parvum
OTU_1236	6.91467e-05	k__Fungi	p__Ascomycota	c__Sordariomycetes	o__Hypocreales	f__Nectriaceae	g__unidentified	s__unidentified
OTU_1237	0.000138293	k__Fungi	p__Ascomycota	c__Leotiomycetes	o__Helotiales	f__Myxotrichaceae	g__Oidiodendron	s__Oidiodendron_sp
OTU_1242	3.45734e-05	k__Fungi	p__Ascomycota	c__Sordariomycetes	o__Microascales	f__Microascaceae	g__Kernia	s__Kernia_retardata
OTU_1245	0.00117549	k__Fungi	p__Ascomycota	c__Sordariomycetes	o__Sordariales	f__Chaetomiaceae	g__Chaetomium	s__Chaetomium_sp
OTU_1246	0.000138293	k__Fungi	p__Ascomycota	c__Sordariomycetes	o__Sordariales	f__Chaetomiaceae	g__Chaetomium	s__Chaetomium_sp
OTU_1249	3.45734e-05	k__Fungi	p__unidentified	c__unidentified	o__unidentified	f__unidentified	g__unidentified	s__unidentified
OTU_1259	0.000898907	k__Fungi	p__Ascomycota	c__Sordariomycetes	o__Sordariales	f__Sordariales_fam_Incertae_sedis	g__Staphylotrichum	s__Staphylotrichum_coccosporum
OTU_1262	6.91467e-05	k__Fungi	p__Mortierellomycota	c__Mortierellomycetes	o__Mortierellales	f__Mortierellaceae	g__Mortierella	s__Mortierella_sp
OTU_1265	0.000172867	k__Fungi	p__Ascomycota	c__Sordariomycetes	o__Sordariales	f__Chaetomiaceae	g__unidentified	s__unidentified
OTU_1271	0.000345734	k__Fungi	p__Basidiomycota	c__Tremellomycetes	o__Cystofilobasidiales	f__Cystofilobasidiales_fam_Incertae_sedis	g__Mrakiella	s__Mrakiella_aquatica
OTU_1280	0.000172867	k__Fungi	p__Ascomycota	c__Sordariomycetes	o__Sordariales	f__Chaetomiaceae	g__Chaetomium	s__Chaetomium_sp
OTU_1281	3.45734e-05	k__Fungi	p__Ascomycota	c__Dothideomycetes	o__Pleosporales	f__Phaeosphaeriaceae	g__Ophiosphaerella	s__Ophiosphaerella_aquatica
OTU_1282	0.000345734	k__Fungi	p__Ascomycota	c__Sordariomycetes	o__Hypocreales	f__Stachybotryaceae	g__Striaticonidium	s__Striaticonidium_brachysporum
OTU_1283	0.000484027	k__Fungi	p__Basidiomycota	c__Agaricomycetes	o__Auriculariales	f__Auriculariaceae	g__Auricularia	s__Auricularia_cornea
OTU_1286	0.0183585	k__Fungi	p__Basidiomycota	c__Tremellomycetes	o__Filobasidiales	f__Piskurozymaceae	g__Solicoccozyma	s__Solicoccozyma_sp
OTU_1295	6.91467e-05	k__Fungi	p__Ascomycota	c__Sordariomycetes	o__Sordariales	f__Chaetomiaceae	g__Chaetomium	s__Chaetomium_sp
OTU_1298	0.00871249	k__Fungi	p__Ascomycota	c__Sordariomycetes	o__Sordariales	f__Chaetomiaceae	g__unidentified	s__unidentified
OTU_1299	6.91467e-05	k__Fungi	p__Ascomycota	c__Sordariomycetes	o__Sordariales	f__Chaetomiaceae	g__unidentified	s__unidentified
OTU_1304	0.00421795	k__Fungi	p__Ascomycota	c__Sordariomycetes	o__Hypocreales	f__Nectriaceae	g__unidentified	s__unidentified
OTU_1306	0.000795187	k__Fungi	p__Ascomycota	c__Sordariomycetes	o__Hypocreales	f__Hypocreaceae	g__Monocillium	s__Monocillium_mucidum
OTU_131	3.45734e-05	k__Fungi	p__Ascomycota	c__Orbiliomycetes	o__Orbiliales	f__unidentified	g__unidentified	s__unidentified
OTU_1314	0.000138293	k__Fungi	p__Ascomycota	c__Dothideomycetes	o__Pleosporales	f__Pleosporaceae	g__Sporidesmiella	s__Sporidesmiella_sp
OTU_1316	0.00010372	k__Fungi	p__unidentified	c__unidentified	o__unidentified	f__unidentified	g__unidentified	s__unidentified
OTU_1318	0.000138293	k__Fungi	p__Ascomycota	c__Sordariomycetes	o__Hypocreales	f__Nectriaceae	g__unidentified	s__unidentified
OTU_1319	0.000449454	k__Fungi	p__Basidiomycota	c__Agaricomycetes	o__Auriculariales	f__unidentified	g__unidentified	s__unidentified
OTU_1326	3.45734e-05	k__Fungi	p__Ascomycota	c__Dothideomycetes	o__Pleosporales	f__Leptosphaeriaceae	g__Plenodomus	s__Plenodomus_sp
OTU_1327	6.91467e-05	k__Fungi	p__unidentified	c__unidentified	o__unidentified	f__unidentified	g__unidentified	s__unidentified
OTU_1331	0.00010372	k__Fungi	p__Ascomycota	c__Sordariomycetes	o__Sordariales	f__Chaetomiaceae	g__Chaetomium	s__Chaetomium_sp
OTU_1333	3.45734e-05	k__Fungi	p__Ascomycota	c__Sordariomycetes	o__Hypocreales	f__Hypocreales_fam_Incertae_sedis	g__Fusariella	s__Fusariella_sp
OTU_1342	0.00031116	k__Fungi	p__Ascomycota	c__unidentified	o__unidentified	f__unidentified	g__unidentified	s__unidentified
OTU_1347	0.000242014	k__Fungi	p__Ascomycota	c__Sordariomycetes	o__Hypocreales	f__Hypocreales_fam_Incertae_sedis	g__Sarocladium	s__Sarocladium_kiliense
OTU_1352	0.000138293	k__Fungi	p__Ascomycota	c__Sordariomycetes	o__Sordariales	f__Chaetomiaceae	g__Myceliophthora	s__Myceliophthora_similis
OTU_1356	0.00114092	k__Fungi	p__Ascomycota	c__Sordariomycetes	o__Hypocreales	f__Hypocreales_fam_Incertae_sedis	g__Sarocladium	s__Sarocladium_kiliense
OTU_1359	0.090029	k__Fungi	p__Ascomycota	c__Sordariomycetes	o__Sordariales	f__Chaetomiaceae	g__Humicola	s__Humicola_grisea
OTU_136	6.91467e-05	k__Fungi	p__Ascomycota	c__Leotiomycetes	o__Rhytismatales	f__Cudoniaceae	g__Spathularia	s__Spathularia_sp
OTU_1363	3.45734e-05	k__Fungi	p__unidentified	c__unidentified	o__unidentified	f__unidentified	g__unidentified	s__unidentified
OTU_1366	0.00041488	k__Fungi	p__Ascomycota	c__Sordariomycetes	o__Sordariales	f__Chaetomiaceae	g__Humicola	s__Humicola_grisea
OTU_1367	3.45734e-05	k__Fungi	p__Ascomycota	c__Dothideomycetes	o__Capnodiales	f__Cladosporiaceae	g__Cladosporium	s__Cladosporium_halotolerans
OTU_1368	0.00314618	k__Fungi	p__Ascomycota	c__Leotiomycetes	o__Thelebolales	f__unidentified	g__unidentified	s__unidentified
OTU_1370	0.000553174	k__Fungi	p__Ascomycota	c__Sordariomycetes	o__Sordariales	f__Chaetomiaceae	g__unidentified	s__unidentified
OTU_1378	0.000138293	k__Fungi	p__Ascomycota	c__unidentified	o__unidentified	f__unidentified	g__unidentified	s__unidentified
OTU_1380	6.91467e-05	k__Fungi	p__Ascomycota	c__Dothideomycetes	o__Pleosporales	f__unidentified	g__unidentified	s__unidentified
OTU_1382	0.00283502	k__Fungi	p__Mortierellomycota	c__Mortierellomycetes	o__Mortierellales	f__unidentified	g__unidentified	s__unidentified
OTU_1388	6.91467e-05	k__Fungi	p__Ascomycota	c__Leotiomycetes	o__Helotiales	f__Helotiales_fam_Incertae_sedis	g__Chalara	s__Chalara_sp
OTU_1389	0.00107177	k__Fungi	p__Ascomycota	c__Sordariomycetes	o__Sordariales	f__Chaetomiaceae	g__Humicola	s__Humicola_grisea
OTU_1392	0.000864334	k__Fungi	p__Ascomycota	c__Dothideomycetes	o__Pleosporales	f__unidentified	g__unidentified	s__unidentified
OTU_1393	6.91467e-05	k__Fungi	p__Ascomycota	c__Sordariomycetes	o__Sordariales	f__Chaetomiaceae	g__Humicola	s__Humicola_grisea
OTU_1397	0.000449454	k__Fungi	p__Ascomycota	c__unidentified	o__unidentified	f__unidentified	g__unidentified	s__unidentified
OTU_1399	0.00280044	k__Fungi	p__Ascomycota	c__Sordariomycetes	o__Hypocreales	f__unidentified	g__unidentified	s__unidentified
OTU_1400	3.45734e-05	k__Fungi	p__Ascomycota	c__Leotiomycetes	o__Thelebolales	f__Pseudeurotiaceae	g__Pseudeurotium	s__Pseudeurotium_sp
OTU_1407	0.000380307	k__Fungi	p__Basidiomycota	c__Tremellomycetes	o__Cystofilobasidiales	f__Mrakiaceae	g__Mrakia	s__Mrakia_blollopis
OTU_1409	3.45734e-05	k__Fungi	p__Ascomycota	c__Sordariomycetes	o__Hypocreales	f__Hypocreaceae	g__Monocillium	s__Monocillium_griseo-ochraceum
OTU_1421	0.00798645	k__Fungi	p__Ascomycota	c__unidentified	o__unidentified	f__unidentified	g__unidentified	s__unidentified
OTU_1425	0.00100263	k__Fungi	p__unidentified	c__unidentified	o__unidentified	f__unidentified	g__unidentified	s__unidentified
OTU_1426	0.00567003	k__Fungi	p__Ascomycota	c__Sordariomycetes	o__Sordariales	f__Chaetomiaceae	g__Humicola	s__Humicola_grisea
OTU_1429	0.00200526	k__Fungi	p__Ascomycota	c__unidentified	o__unidentified	f__unidentified	g__unidentified	s__unidentified
OTU_1445	0.000760614	k__Fungi	p__Basidiomycota	c__Tremellomycetes	o__Filobasidiales	f__Filobasidiaceae	g__Naganishia	s__Naganishia_cerealis
OTU_1447	0.00134836	k__Fungi	p__Ascomycota	c__Sordariomycetes	o__Sordariales	f__Lasiosphaeriaceae	g__unidentified	s__unidentified
OTU_1449	0.000587747	k__Fungi	p__Ascomycota	c__Sordariomycetes	o__Hypocreales	f__Bionectriaceae	g__Clonostachys	s__Clonostachys_rosea
OTU_1453	0.00020744	k__Fungi	p__Ascomycota	c__Sordariomycetes	o__Sordariales	f__Chaetomiaceae	g__unidentified	s__unidentified
OTU_1454	0.00020744	k__Fungi	p__Ascomycota	c__Sordariomycetes	o__Sordariales	f__Chaetomiaceae	g__Acrophialophora	s__Acrophialophora_fusispora
OTU_1457	0.00352648	k__Fungi	p__Ascomycota	c__Sordariomycetes	o__Sordariales	f__Chaetomiaceae	g__Chaetomium	s__Chaetomium_subspirilliferum
OTU_1458	6.91467e-05	k__Fungi	p__Ascomycota	c__Sordariomycetes	o__Sordariales	f__Lasiosphaeriaceae	g__unidentified	s__unidentified
OTU_1467	3.45734e-05	k__Fungi	p__Ascomycota	c__Sordariomycetes	o__Hypocreales	f__Niessliaceae	g__Eucasphaeria	s__Eucasphaeria_sp
OTU_1474	6.91467e-05	k__Fungi	p__Ascomycota	c__Sordariomycetes	o__Sordariales	f__Chaetomiaceae	g__Humicola	s__Humicola_grisea
OTU_1475	0.000242014	k__Fungi	p__Mortierellomycota	c__Mortierellomycetes	o__Mortierellales	f__unidentified	g__unidentified	s__unidentified
OTU_1477	0.00020744	k__Fungi	p__Ascomycota	c__Sordariomycetes	o__Hypocreales	f__unidentified	g__unidentified	s__unidentified
OTU_1478	0.00138293	k__Fungi	p__Ascomycota	c__Sordariomycetes	o__Hypocreales	f__Stachybotryaceae	g__Stachybotrys	s__Stachybotrys_limonispora
OTU_1479	0.000864334	k__Fungi	p__Ascomycota	c__Sordariomycetes	o__Hypocreales	f__Nectriaceae	g__Paracremonium	s__Paracremonium_binnewijzendii
OTU_1481	0.00145208	k__Fungi	p__Ascomycota	c__Leotiomycetes	o__Helotiales	f__unidentified	g__unidentified	s__unidentified
OTU_1483	3.45734e-05	k__Fungi	p__Ascomycota	c__Dothideomycetes	o__Pleosporales	f__Melanommataceae	g__Pleotrichocladium	s__Pleotrichocladium_opacum
OTU_1487	0.000449454	k__Fungi	p__Ascomycota	c__Sordariomycetes	o__Sordariales	f__Lasiosphaeriaceae	g__Schizothecium	s__Schizothecium_inaequale
OTU_1512	0.00397594	k__Fungi	p__Ascomycota	c__Sordariomycetes	o__Hypocreales	f__unidentified	g__unidentified	s__unidentified
OTU_1514	0.00359563	k__Fungi	p__Ascomycota	c__Sordariomycetes	o__Sordariales	f__Lasiosphaeriaceae	g__Podospora	s__Podospora_sp
OTU_1516	0.000484027	k__Fungi	p__Ascomycota	c__Sordariomycetes	o__Hypocreales	f__Stachybotryaceae	g__unidentified	s__unidentified
OTU_1517	0.000172867	k__Fungi	p__Ascomycota	c__Leotiomycetes	o__Helotiales	f__unidentified	g__unidentified	s__unidentified
OTU_1518	0.000276587	k__Fungi	p__Ascomycota	c__Dothideomycetes	o__Pleosporales	f__Phaeosphaeriaceae	g__Phaeosphaeria	s__Phaeosphaeria_fuckelii
OTU_1520	0.000553174	k__Fungi	p__unidentified	c__unidentified	o__unidentified	f__unidentified	g__unidentified	s__unidentified
OTU_1523	0.00020744	k__Fungi	p__Ascomycota	c__Leotiomycetes	o__Helotiales	f__Helotiaceae	g__Tetracladium	s__Tetracladium_sp
OTU_1524	0.000345734	k__Fungi	p__unidentified	c__unidentified	o__unidentified	f__unidentified	g__unidentified	s__unidentified
OTU_1530	0.000138293	k__Fungi	p__Ascomycota	c__Lecanoromycetes	o__Teloschistales	f__Teloschistaceae	g__Blastenia	s__Blastenia_sp
OTU_1533	3.45734e-05	k__Fungi	p__Ascomycota	c__Leotiomycetes	o__Helotiales	f__Helotiaceae	g__Hymenoscyphus	s__Hymenoscyphus_repandus
OTU_1540	0.000380307	k__Fungi	p__Ascomycota	c__Sordariomycetes	o__Sordariales	f__Chaetomiaceae	g__unidentified	s__unidentified
OTU_1549	3.45734e-05	k__Fungi	p__Chytridiomycota	c__Rhizophydiomycetes	o__Rhizophydiales	f__Rhizophydiales_fam_Incertae_sedis	g__Coralloidiomyces	s__Coralloidiomyces_digitatus
OTU_1550	0.00020744	k__Fungi	p__Ascomycota	c__Sordariomycetes	o__Sordariales	f__Chaetomiaceae	g__unidentified	s__unidentified
OTU_156	3.45734e-05	k__Fungi	p__Basidiomycota	c__Agaricomycetes	o__Agaricales	f__unidentified	g__unidentified	s__unidentified
OTU_1564	6.91467e-05	k__Fungi	p__unidentified	c__unidentified	o__unidentified	f__unidentified	g__unidentified	s__unidentified
OTU_1565	0.000172867	k__Fungi	p__Ascomycota	c__Sordariomycetes	o__Hypocreales	f__Bionectriaceae	g__Clonostachys	s__Clonostachys_miodochialis
OTU_1570	6.91467e-05	k__Fungi	p__Ascomycota	c__Dothideomycetes	o__Capnodiales	f__Cladosporiaceae	g__Cladosporium	s__Cladosporium_halotolerans
OTU_1572	0.0178399	k__Fungi	p__unidentified	c__unidentified	o__unidentified	f__unidentified	g__unidentified	s__unidentified
OTU_1575	0.000380307	k__Fungi	p__Ascomycota	c__Sordariomycetes	o__Sordariales	f__unidentified	g__unidentified	s__unidentified
OTU_1577	0.000484027	k__Fungi	p__Ascomycota	c__Eurotiomycetes	o__Eurotiales	f__Aspergillaceae	g__Aspergillus	s__Aspergillus_sp
OTU_1580	0.000172867	k__Fungi	p__Zoopagomycota	c__unidentified	o__unidentified	f__unidentified	g__unidentified	s__unidentified
OTU_1592	0.00020744	k__Fungi	p__Ascomycota	c__Eurotiomycetes	o__Eurotiales	f__Aspergillaceae	g__Aspergillus	s__Aspergillus_versicolor
OTU_1596	6.91467e-05	k__Fungi	p__Basidiomycota	c__Tremellomycetes	o__unidentified	f__unidentified	g__unidentified	s__unidentified
OTU_1603	6.91467e-05	k__Fungi	p__Ascomycota	c__Sordariomycetes	o__Hypocreales	f__Stachybotryaceae	g__Striatibotrys	s__Striatibotrys_eucylindrospora
OTU_1604	0.0124118	k__Fungi	p__Ascomycota	c__Sordariomycetes	o__Chaetosphaeriales	f__Chaetosphaeriaceae	g__Chloridium	s__Chloridium_sp
OTU_1608	0.00228184	k__Fungi	p__unidentified	c__unidentified	o__unidentified	f__unidentified	g__unidentified	s__unidentified
OTU_1615	0.00190154	k__Fungi	p__Ascomycota	c__Sordariomycetes	o__Hypocreales	f__Nectriaceae	g__Fusicolla	s__Fusicolla_violacea
OTU_1616	0.000172867	k__Fungi	p__Basidiomycota	c__Tremellomycetes	o__Holtermanniales	f__Holtermanniales_fam_Incertae_sedis	g__Holtermanniella	s__Holtermanniella_takashimae
OTU_163	0.000345734	k__Fungi	p__Ascomycota	c__Orbiliomycetes	o__Orbiliales	f__Orbiliaceae	g__Arthrobotrys	s__Arthrobotrys_oligospora
OTU_1631	0.00010372	k__Fungi	p__Ascomycota	c__Sordariomycetes	o__Sordariales	f__Lasiosphaeriaceae	g__Cercophora	s__Cercophora_sp
OTU_1643	0.000933481	k__Fungi	p__Ascomycota	c__Sordariomycetes	o__Hypocreales	f__Nectriaceae	g__Fusicolla	s__Fusicolla_acetilerea
OTU_1645	3.45734e-05	k__Fungi	p__Basidiomycota	c__Tremellomycetes	o__Filobasidiales	f__Filobasidiaceae	g__Filobasidium	s__Filobasidium_chernovii
OTU_1648	6.91467e-05	k__Fungi	p__Basidiomycota	c__Tremellomycetes	o__Cystofilobasidiales	f__Mrakiaceae	g__Itersonilia	s__Itersonilia_perplexans
OTU_1651	0.0489213	k__Fungi	p__Ascomycota	c__Sordariomycetes	o__Hypocreales	f__Nectriaceae	g__Fusicolla	s__Fusicolla_acetilerea
OTU_1652	0.000138293	k__Fungi	p__Ascomycota	c__Sordariomycetes	o__Sordariales	f__unidentified	g__unidentified	s__unidentified
OTU_1654	0.000276587	k__Fungi	p__Ascomycota	c__Sordariomycetes	o__Trichosphaeriales	f__Trichosphaeriaceae	g__Nigrospora	s__Nigrospora_zimmermanii
OTU_1660	0.000276587	k__Fungi	p__Mortierellomycota	c__Mortierellomycetes	o__Mortierellales	f__Mortierellaceae	g__Mortierella	s__Mortierella_hyalina
OTU_1663	3.45734e-05	k__Fungi	p__Ascomycota	c__Sordariomycetes	o__Xylariales	f__Xylariaceae	g__unidentified	s__unidentified
OTU_1667	0.000172867	k__Fungi	p__Ascomycota	c__Sordariomycetes	o__Hypocreales	f__Nectriaceae	g__Fusarium	s__Fusarium_solani
OTU_1677	3.45734e-05	k__Fungi	p__Ascomycota	c__Sordariomycetes	o__Trichosphaeriales	f__Trichosphaeriaceae	g__Nigrospora	s__Nigrospora_musae
OTU_1686	0.00753699	k__Fungi	p__unidentified	c__unidentified	o__unidentified	f__unidentified	g__unidentified	s__unidentified
OTU_1687	0.0010372	k__Fungi	p__Ascomycota	c__Sordariomycetes	o__Hypocreales	f__Nectriaceae	g__Fusarium	s__Fusarium_oxysporum
OTU_1691	0.00618863	k__Fungi	p__unidentified	c__unidentified	o__unidentified	f__unidentified	g__unidentified	s__unidentified
OTU_1693	0.00010372	k__Fungi	p__Basidiomycota	c__Tremellomycetes	o__Cystofilobasidiales	f__Mrakiaceae	g__Tausonia	s__Tausonia_pullulans
OTU_1697	0.000449454	k__Fungi	p__unidentified	c__unidentified	o__unidentified	f__unidentified	g__unidentified	s__unidentified
OTU_1702	0.00909279	k__Fungi	p__Basidiomycota	c__Tremellomycetes	o__Cystofilobasidiales	f__Mrakiaceae	g__Tausonia	s__Tausonia_pullulans
OTU_1707	0.00020744	k__Fungi	p__Ascomycota	c__Sordariomycetes	o__Sordariales	f__Lasiosphaeriaceae	g__Apodus	s__Apodus_deciduus
OTU_1708	0.00127921	k__Fungi	p__unidentified	c__unidentified	o__unidentified	f__unidentified	g__unidentified	s__unidentified
OTU_1710	0.0005186	k__Fungi	p__Ascomycota	c__Dothideomycetes	o__Pleosporales	f__Cucurbitariaceae	g__Neocucurbitaria	s__Neocucurbitaria_vachelliae
OTU_1715	0.000242014	k__Fungi	p__Ascomycota	c__Sordariomycetes	o__unidentified	f__unidentified	g__unidentified	s__unidentified
OTU_1722	0.000172867	k__Fungi	p__Ascomycota	c__Sordariomycetes	o__Hypocreales	f__Nectriaceae	g__Fusarium	s__Fusarium_solani
OTU_1726	0.000484027	k__Fungi	p__unidentified	c__unidentified	o__unidentified	f__unidentified	g__unidentified	s__unidentified
OTU_1728	0.00010372	k__Fungi	p__unidentified	c__unidentified	o__unidentified	f__unidentified	g__unidentified	s__unidentified
OTU_1729	3.45734e-05	k__Fungi	p__unidentified	c__unidentified	o__unidentified	f__unidentified	g__unidentified	s__unidentified
OTU_1734	0.000242014	k__Fungi	p__Ascomycota	c__Sordariomycetes	o__Microascales	f__Microascaceae	g__Lophotrichus	s__Lophotrichus_fimeti
OTU_1735	0.000760614	k__Fungi	p__Ascomycota	c__Dothideomycetes	o__Dothideomycetes_ord_Incertae_sedis	f__Eremomycetaceae	g__Arthrographis	s__Arthrographis_kalrae
OTU_1736	0.00124464	k__Fungi	p__Ascomycota	c__Sordariomycetes	o__Hypocreales	f__Nectriaceae	g__Fusarium	s__Fusarium_sporotrichioides
OTU_1737	0.00031116	k__Fungi	p__Ascomycota	c__Eurotiomycetes	o__Eurotiales	f__Trichocomaceae	g__Sagenomella	s__Sagenomella_oligospora
OTU_174	3.45734e-05	k__Fungi	p__Chytridiomycota	c__Chytridiomycetes	o__Chytridiales	f__Chytriomycetaceae	g__Entophlyctis	s__Entophlyctis_sp
OTU_1741	6.91467e-05	k__Fungi	p__Ascomycota	c__Sordariomycetes	o__Hypocreales	f__unidentified	g__unidentified	s__unidentified
OTU_1749	3.45734e-05	k__Fungi	p__Ascomycota	c__Sordariomycetes	o__Xylariales	f__Microdochiaceae	g__Idriella	s__Idriella_rara
OTU_175	0.00169409	k__Fungi	p__Basidiomycota	c__Agaricomycetes	o__Agaricales	f__Psathyrellaceae	g__Coprinellus	s__Coprinellus_micaceus
OTU_1752	0.000898907	k__Fungi	p__unidentified	c__unidentified	o__unidentified	f__unidentified	g__unidentified	s__unidentified
OTU_1754	3.45734e-05	k__Fungi	p__unidentified	c__unidentified	o__unidentified	f__unidentified	g__unidentified	s__unidentified
OTU_1757	0.00010372	k__Fungi	p__Ascomycota	c__Sordariomycetes	o__Hypocreales	f__Nectriaceae	g__unidentified	s__unidentified
OTU_1758	0.000172867	k__Fungi	p__Ascomycota	c__Dothideomycetes	o__Pleosporales	f__Pleosporaceae	g__Edenia	s__Edenia_gomezpompae
OTU_1760	0.0005186	k__Fungi	p__unidentified	c__unidentified	o__unidentified	f__unidentified	g__unidentified	s__unidentified
OTU_1763	0.000138293	k__Fungi	p__Ascomycota	c__Sordariomycetes	o__Sordariales	f__Lasiosphaeriaceae	g__Podospora	s__Podospora_sp
OTU_1764	6.91467e-05	k__Fungi	p__Basidiomycota	c__Tremellomycetes	o__Filobasidiales	f__Filobasidiaceae	g__Goffeauzyma	s__Goffeauzyma_gastrica
OTU_1768	3.45734e-05	k__Fungi	p__Ascomycota	c__Sordariomycetes	o__Hypocreales	f__Nectriaceae	g__Fusarium	s__Fusarium_sp
OTU_1773	0.000138293	k__Fungi	p__Mortierellomycota	c__Mortierellomycetes	o__Mortierellales	f__Mortierellaceae	g__Mortierella	s__Mortierella_zonata
OTU_1784	0.0290416	k__Fungi	p__Mortierellomycota	c__Mortierellomycetes	o__Mortierellales	f__Mortierellaceae	g__Mortierella	s__Mortierella_elongata
OTU_1785	6.91467e-05	k__Fungi	p__Basidiomycota	c__Microbotryomycetes	o__Sporidiobolales	f__Sporidiobolaceae	g__Sporobolomyces	s__Sporobolomyces_ruberrimus
OTU_1786	0.000864334	k__Fungi	p__Mortierellomycota	c__Mortierellomycetes	o__Mortierellales	f__Mortierellaceae	g__Mortierella	s__Mortierella_zonata
OTU_1787	0.000172867	k__Fungi	p__Basidiomycota	c__Microbotryomycetes	o__Sporidiobolales	f__Sporidiobolaceae	g__Sporobolomyces	s__Sporobolomyces_patagonicus
OTU_1788	0.000760614	k__Fungi	p__Ascomycota	c__Leotiomycetes	o__Helotiales	f__Sclerotiniaceae	g__Botrytis	s__Botrytis_cinerea
OTU_1789	3.45734e-05	k__Fungi	p__Basidiomycota	c__Microbotryomycetes	o__Sporidiobolales	f__Sporidiobolaceae	g__Rhodosporidiobolus	s__Rhodosporidiobolus_odoratus
OTU_1791	0.000172867	k__Fungi	p__unidentified	c__unidentified	o__unidentified	f__unidentified	g__unidentified	s__unidentified
OTU_1793	6.91467e-05	k__Fungi	p__Basidiomycota	c__Microbotryomycetes	o__Microbotryomycetes_ord_Incertae_sedis	f__Microbotryomycetes_fam_Incertae_sedis	g__Colacogloea	s__Colacogloea_terpenoidalis
OTU_1794	0.000380307	k__Fungi	p__Ascomycota	c__Dothideomycetes	o__Capnodiales	f__Mycosphaerellaceae	g__Sphaerulina	s__Sphaerulina_rhododendricola
OTU_1796	6.91467e-05	k__Fungi	p__Ascomycota	c__Sordariomycetes	o__Hypocreales	f__Nectriaceae	g__Fusarium	s__Fusarium_sp
OTU_1798	0.00020744	k__Fungi	p__Basidiomycota	c__Cystobasidiomycetes	o__Erythrobasidiales	f__Erythrobasidiaceae	g__Erythrobasidium	s__Erythrobasidium_yunnanense
OTU_182	3.45734e-05	k__Fungi	p__Ascomycota	c__Dothideomycetes	o__Botryosphaeriales	f__Phyllostictaceae	g__Phyllosticta	s__Phyllosticta_sp
OTU_1823	3.45734e-05	k__Fungi	p__Glomeromycota	c__Glomeromycetes	o__Glomerales	f__Glomeraceae	g__unidentified	s__unidentified
OTU_1828	0.000449454	k__Fungi	p__Basidiomycota	c__Cystobasidiomycetes	o__Cystobasidiomycetes_ord_Incertae_sedis	f__Symmetrosporaceae	g__Symmetrospora	s__Symmetrospora_coprosmae
OTU_1829	0.0022127	k__Fungi	p__Mortierellomycota	c__Mortierellomycetes	o__Mortierellales	f__Mortierellaceae	g__Mortierella	s__Mortierella_zonata
OTU_1830	0.000622321	k__Fungi	p__unidentified	c__unidentified	o__unidentified	f__unidentified	g__unidentified	s__unidentified
OTU_1837	0.000656894	k__Fungi	p__Mortierellomycota	c__Mortierellomycetes	o__Mortierellales	f__Mortierellaceae	g__Mortierella	s__Mortierella_elongata
OTU_184	0.00114092	k__Fungi	p__Basidiomycota	c__Agaricomycetes	o__Agaricales	f__unidentified	g__unidentified	s__unidentified
OTU_1841	6.91467e-05	k__Fungi	p__Ascomycota	c__Lecanoromycetes	o__Trapeliales	f__Trapeliaceae	g__Trapeliopsis	s__Trapeliopsis_viridescens
OTU_1842	6.91467e-05	k__Fungi	p__Mortierellomycota	c__Mortierellomycetes	o__Mortierellales	f__Mortierellaceae	g__Mortierella	s__Mortierella_zonata
OTU_1843	0.037685	k__Fungi	p__Mortierellomycota	c__Mortierellomycetes	o__Mortierellales	f__Mortierellaceae	g__Mortierella	s__Mortierella_sp
OTU_1856	3.45734e-05	k__Fungi	p__Mortierellomycota	c__Mortierellomycetes	o__Mortierellales	f__Mortierellaceae	g__Mortierella	s__Mortierella_sp
OTU_1858	0.017667	k__Fungi	p__Ascomycota	c__Dothideomycetes	o__Dothideales	f__Dothioraceae	g__unidentified	s__unidentified
OTU_1859	0.000380307	k__Fungi	p__Ascomycota	c__Eurotiomycetes	o__Eurotiales	f__Aspergillaceae	g__unidentified	s__unidentified
OTU_1863	0.000276587	k__Fungi	p__Ascomycota	c__Sordariomycetes	o__Sordariales	f__Lasiosphaeriaceae	g__unidentified	s__unidentified
OTU_1866	0.00335362	k__Fungi	p__Ascomycota	c__Sordariomycetes	o__Hypocreales	f__Hypocreales_fam_Incertae_sedis	g__Acremonium	s__Acremonium_sp
OTU_1867	0.00010372	k__Fungi	p__Ascomycota	c__Sordariomycetes	o__Glomerellales	f__Plectosphaerellaceae	g__Acrostalagmus	s__Acrostalagmus_luteoalbus
OTU_1868	0.000172867	k__Fungi	p__Mortierellomycota	c__Mortierellomycetes	o__Mortierellales	f__Mortierellaceae	g__unidentified	s__unidentified
OTU_1869	0.000172867	k__Fungi	p__unidentified	c__unidentified	o__unidentified	f__unidentified	g__unidentified	s__unidentified
OTU_1870	6.91467e-05	k__Fungi	p__Ascomycota	c__Dothideomycetes	o__Capnodiales	f__Mycosphaerellaceae	g__Ramularia	s__Ramularia_valerianae
OTU_1876	0.00041488	k__Fungi	p__Basidiomycota	c__Cystobasidiomycetes	o__Cystobasidiomycetes_ord_Incertae_sedis	f__Symmetrosporaceae	g__Symmetrospora	s__Symmetrospora_symmetrica
OTU_1877	0.000587747	k__Fungi	p__Ascomycota	c__Sordariomycetes	o__Hypocreales	f__Hypocreales_fam_Incertae_sedis	g__Acremonium	s__Acremonium_furcatum
OTU_188	3.45734e-05	k__Fungi	p__unidentified	c__unidentified	o__unidentified	f__unidentified	g__unidentified	s__unidentified
OTU_1880	0.000138293	k__Fungi	p__Ascomycota	c__Dothideomycetes	o__Pleosporales	f__Coniothyriaceae	g__unidentified	s__unidentified
OTU_1881	0.000345734	k__Fungi	p__unidentified	c__unidentified	o__unidentified	f__unidentified	g__unidentified	s__unidentified
OTU_1883	0.00100263	k__Fungi	p__unidentified	c__unidentified	o__unidentified	f__unidentified	g__unidentified	s__unidentified
OTU_1884	0.00487484	k__Fungi	p__Mortierellomycota	c__Mortierellomycetes	o__Mortierellales	f__Mortierellaceae	g__Mortierella	s__Mortierella_sp
OTU_1885	0.00629235	k__Fungi	p__Mortierellomycota	c__Mortierellomycetes	o__Mortierellales	f__Mortierellaceae	g__unidentified	s__unidentified
OTU_1887	0.000656894	k__Fungi	p__Ascomycota	c__Sordariomycetes	o__Hypocreales	f__Hypocreales_fam_Incertae_sedis	g__Acremonium	s__Acremonium_sp
OTU_1889	0.000345734	k__Fungi	p__Ascomycota	c__unidentified	o__unidentified	f__unidentified	g__unidentified	s__unidentified
OTU_1897	0.00031116	k__Fungi	p__Ascomycota	c__Dothideomycetes	o__Pleosporales	f__Sporormiaceae	g__unidentified	s__unidentified
OTU_1900	0.000587747	k__Fungi	p__Ascomycota	c__Sordariomycetes	o__Coniochaetales	f__Coniochaetaceae	g__Coniochaeta	s__Coniochaeta_gigantospora
OTU_1901	0.00020744	k__Fungi	p__unidentified	c__unidentified	o__unidentified	f__unidentified	g__unidentified	s__unidentified
OTU_1904	6.91467e-05	k__Fungi	p__Ascomycota	c__Dothideomycetes	o__Pleosporales	f__unidentified	g__unidentified	s__unidentified
OTU_1907	6.91467e-05	k__Fungi	p__Ascomycota	c__unidentified	o__unidentified	f__unidentified	g__unidentified	s__unidentified
OTU_1914	0.00020744	k__Fungi	p__unidentified	c__unidentified	o__unidentified	f__unidentified	g__unidentified	s__unidentified
OTU_1915	0.00684553	k__Fungi	p__Ascomycota	c__Dothideomycetes	o__Pleosporales	f__Didymellaceae	g__Didymella	s__Didymella_keratinophila
OTU_1921	0.00425252	k__Fungi	p__Ascomycota	c__Sordariomycetes	o__Glomerellales	f__Plectosphaerellaceae	g__Plectosphaerella	s__Plectosphaerella_niemeijerarum
OTU_1922	0.000345734	k__Fungi	p__Ascomycota	c__Sordariomycetes	o__Xylariales	f__Hyponectriaceae	g__Monographella	s__Monographella_sp
OTU_1923	0.00010372	k__Fungi	p__Ascomycota	c__Dothideomycetes	o__Pleosporales	f__Phaeosphaeriaceae	g__unidentified	s__unidentified
OTU_1924	0.000553174	k__Fungi	p__Ascomycota	c__Dothideomycetes	o__Pleosporales	f__Didymellaceae	g__Didymella	s__Didymella_keratinophila
OTU_1926	6.91467e-05	k__Fungi	p__Mucoromycota	c__unidentified	o__unidentified	f__unidentified	g__unidentified	s__unidentified
OTU_1929	0.00010372	k__Fungi	p__Ascomycota	c__Dothideomycetes	o__Pleosporales	f__Phaeosphaeriaceae	g__Phaeosphaeria	s__Phaeosphaeria_podocarpi
OTU_1930	0.00297331	k__Fungi	p__Ascomycota	c__Sordariomycetes	o__Glomerellales	f__Plectosphaerellaceae	g__Plectosphaerella	s__Plectosphaerella_cucumerina
OTU_1932	6.91467e-05	k__Fungi	p__Ascomycota	c__unidentified	o__unidentified	f__unidentified	g__unidentified	s__unidentified
OTU_1933	3.45734e-05	k__Fungi	p__Basidiomycota	c__Agaricomycetes	o__Agaricales	f__Entolomataceae	g__Entoloma	s__Entoloma_perbloxamii
OTU_1937	0.000829761	k__Fungi	p__Ascomycota	c__Sordariomycetes	o__Hypocreales	f__Clavicipitaceae	g__unidentified	s__unidentified
OTU_194	0.00020744	k__Fungi	p__Ascomycota	c__Dothideomycetes	o__Pleosporales	f__unidentified	g__unidentified	s__unidentified
OTU_1942	3.45734e-05	k__Fungi	p__Basidiomycota	c__Agaricomycetes	o__Agaricales	f__unidentified	g__unidentified	s__unidentified
OTU_1943	0.000172867	k__Fungi	p__Basidiomycota	c__Tremellomycetes	o__Tremellales	f__Bulleraceae	g__Genolevuria	s__Genolevuria_amylolytica
OTU_1944	0.000449454	k__Fungi	p__Basidiomycota	c__Tremellomycetes	o__Tremellales	f__Tremellaceae	g__Cryptococcus	s__Cryptococcus_sp
OTU_1947	0.000276587	k__Fungi	p__Ascomycota	c__Sordariomycetes	o__Sordariales	f__Lasiosphaeriaceae	g__Podospora	s__Podospora_communis
OTU_1949	0.00010372	k__Fungi	p__Ascomycota	c__Sordariomycetes	o__Sordariales	f__Lasiosphaeriaceae	g__Podospora	s__Podospora_sp
OTU_1954	0.00020744	k__Fungi	p__Ascomycota	c__Sordariomycetes	o__Hypocreales	f__Clavicipitaceae	g__Metarhizium	s__Metarhizium_robertsii
OTU_1958	0.00010372	k__Fungi	p__Ascomycota	c__Dothideomycetes	o__unidentified	f__unidentified	g__unidentified	s__unidentified
OTU_196	6.91467e-05	k__Fungi	p__Ascomycota	c__Dothideomycetes	o__Pleosporales	f__unidentified	g__unidentified	s__unidentified
OTU_1963	0.00407966	k__Fungi	p__Ascomycota	c__Sordariomycetes	o__Xylariales	f__unidentified	g__unidentified	s__unidentified
OTU_1964	0.00214355	k__Fungi	p__unidentified	c__unidentified	o__unidentified	f__unidentified	g__unidentified	s__unidentified
OTU_1966	0.000760614	k__Fungi	p__Glomeromycota	c__Glomeromycetes	o__Diversisporales	f__Acaulosporaceae	g__Acaulospora	s__Acaulospora_sp
OTU_1971	0.000484027	k__Fungi	p__Ascomycota	c__Sordariomycetes	o__Hypocreales	f__unidentified	g__unidentified	s__unidentified
OTU_1973	0.00020744	k__Fungi	p__unidentified	c__unidentified	o__unidentified	f__unidentified	g__unidentified	s__unidentified
OTU_1975	0.000898907	k__Fungi	p__Ascomycota	c__Sordariomycetes	o__Sordariales	f__Chaetomiaceae	g__Zopfiella	s__Zopfiella_sp
OTU_1977	0.000449454	k__Fungi	p__unidentified	c__unidentified	o__unidentified	f__unidentified	g__unidentified	s__unidentified
OTU_1980	3.45734e-05	k__Fungi	p__unidentified	c__unidentified	o__unidentified	f__unidentified	g__unidentified	s__unidentified
OTU_1986	3.45734e-05	k__Fungi	p__Mortierellomycota	c__Mortierellomycetes	o__Mortierellales	f__Mortierellaceae	g__Mortierella	s__Mortierella_sp
OTU_1987	0.00041488	k__Fungi	p__Ascomycota	c__Sordariomycetes	o__Sordariales	f__unidentified	g__unidentified	s__unidentified
OTU_1988	0.00031116	k__Fungi	p__unidentified	c__unidentified	o__unidentified	f__unidentified	g__unidentified	s__unidentified
OTU_1993	0.000138293	k__Fungi	p__Ascomycota	c__Leotiomycetes	o__Helotiales	f__Sclerotiniaceae	g__unidentified	s__unidentified
OTU_1994	0.000242014	k__Fungi	p__unidentified	c__unidentified	o__unidentified	f__unidentified	g__unidentified	s__unidentified
OTU_1997	0.00190154	k__Fungi	p__Ascomycota	c__Sordariomycetes	o__Sordariales	f__Chaetomiaceae	g__Zopfiella	s__Zopfiella_sp
OTU_1999	0.00041488	k__Fungi	p__unidentified	c__unidentified	o__unidentified	f__unidentified	g__unidentified	s__unidentified
OTU_2	0.00190154	k__Fungi	p__Mortierellomycota	c__Mortierellomycetes	o__Mortierellales	f__Mortierellaceae	g__Mortierella	s__Mortierella_zonata
OTU_2000	0.000138293	k__Fungi	p__Basidiomycota	c__Tremellomycetes	o__Tremellales	f__Bulleribasidiaceae	g__Dioszegia	s__Dioszegia_zsoltii_var._zsoltii
OTU_2005	0.000484027	k__Fungi	p__Basidiomycota	c__Tremellomycetes	o__Tremellales	f__Bulleribasidiaceae	g__Vishniacozyma	s__Vishniacozyma_carnescens
OTU_2008	0.00172867	k__Fungi	p__Ascomycota	c__Sordariomycetes	o__Xylariales	f__Microdochiaceae	g__Microdochium	s__Microdochium_sp
OTU_2012	0.00100263	k__Fungi	p__Ascomycota	c__Sordariomycetes	o__Sordariales	f__Lasiosphaeriaceae	g__Podospora	s__Podospora_sp
OTU_2027	3.45734e-05	k__Fungi	p__Basidiomycota	c__Agaricomycetes	o__Sebacinales	f__Serendipitaceae	g__unidentified	s__unidentified
OTU_2035	0.000553174	k__Fungi	p__Ascomycota	c__Sordariomycetes	o__Glomerellales	f__Plectosphaerellaceae	g__Lectera	s__Lectera_capsici
OTU_2044	0.00010372	k__Fungi	p__Ascomycota	c__Lecanoromycetes	o__Lecanorales	f__Stereocaulaceae	g__Lepraria	s__Lepraria_rigidula
OTU_2048	0.000172867	k__Fungi	p__Ascomycota	c__Sordariomycetes	o__Calosphaeriales	f__Calosphaeriaceae	g__Jattaea	s__Jattaea_leucospermi
OTU_2049	3.45734e-05	k__Fungi	p__Basidiomycota	c__Tremellomycetes	o__Tremellales	f__Bulleribasidiaceae	g__Dioszegia	s__Dioszegia_sp
OTU_205	3.45734e-05	k__Fungi	p__Kickxellomycota	c__Kickxellomycetes	o__Kickxellales	f__Kickxellaceae	g__Ramicandelaber	s__Ramicandelaber_sp
OTU_2056	3.45734e-05	k__Fungi	p__unidentified	c__unidentified	o__unidentified	f__unidentified	g__unidentified	s__unidentified
OTU_2057	0.000345734	k__Fungi	p__unidentified	c__unidentified	o__unidentified	f__unidentified	g__unidentified	s__unidentified
OTU_2058	0.00010372	k__Fungi	p__Ascomycota	c__Orbiliomycetes	o__Orbiliales	f__Orbiliaceae	g__Arthrobotrys	s__Arthrobotrys_scaphoides
OTU_2059	0.00127921	k__Fungi	p__Ascomycota	c__Sordariomycetes	o__Glomerellales	f__Plectosphaerellaceae	g__Verticillium	s__Verticillium_longisporum
OTU_2062	3.45734e-05	k__Fungi	p__Rozellomycota	c__unidentified	o__unidentified	f__unidentified	g__unidentified	s__unidentified
OTU_2068	0.000276587	k__Fungi	p__Rozellomycota	c__unidentified	o__unidentified	f__unidentified	g__unidentified	s__unidentified
OTU_2077	6.91467e-05	k__Fungi	p__Rozellomycota	c__Rozellomycotina_cls_Incertae_sedis	o__GS05	f__unidentified	g__unidentified	s__unidentified
OTU_2097	0.0005186	k__Fungi	p__Basidiomycota	c__Tremellomycetes	o__Trichosporonales	f__Trichosporonaceae	g__Trichosporon	s__Trichosporon_asahii
OTU_2099	6.91467e-05	k__Fungi	p__Glomeromycota	c__Glomeromycetes	o__Glomerales	f__Glomeraceae	g__unidentified	s__unidentified
OTU_21	3.45734e-05	k__Fungi	p__Ascomycota	c__Eurotiomycetes	o__Chaetothyriales	f__Herpotrichiellaceae	g__unidentified	s__unidentified
OTU_2103	3.45734e-05	k__Fungi	p__Ascomycota	c__Sordariomycetes	o__Glomerellales	f__Glomerellaceae	g__Colletotrichum	s__Colletotrichum_cordylinicola
OTU_2109	0.000276587	k__Fungi	p__unidentified	c__unidentified	o__unidentified	f__unidentified	g__unidentified	s__unidentified
OTU_2111	0.000138293	k__Fungi	p__Glomeromycota	c__Glomeromycetes	o__Glomerales	f__Glomeraceae	g__unidentified	s__unidentified
OTU_2117	0.000172867	k__Fungi	p__Ascomycota	c__Sordariomycetes	o__Hypocreales	f__Hypocreales_fam_Incertae_sedis	g__Acremonium	s__Acremonium_fusidioides
OTU_2132	0.000276587	k__Fungi	p__Basidiomycota	c__Tremellomycetes	o__Tremellales	f__Bulleribasidiaceae	g__Hannaella	s__Hannaella_oryzae
OTU_2135	3.45734e-05	k__Fungi	p__Glomeromycota	c__Glomeromycetes	o__Glomerales	f__Glomeraceae	g__Glomus	s__Glomus_aggregatum
OTU_2141	3.45734e-05	k__Fungi	p__Basidiomycota	c__Tremellomycetes	o__Tremellales	f__Tremellaceae	g__Bulleromyces	s__Bulleromyces_albus
OTU_2153	0.000138293	k__Fungi	p__Ascomycota	c__Sordariomycetes	o__Ophiostomatales	f__Ophiostomataceae	g__Leptographium	s__Leptographium_sp
OTU_216	0.00020744	k__Fungi	p__Basidiomycota	c__Agaricomycetes	o__Agaricales	f__unidentified	g__unidentified	s__unidentified
OTU_2169	0.00010372	k__Fungi	p__Basidiomycota	c__Wallemiomycetes	o__Wallemiales	f__Wallemiaceae	g__Wallemia	s__Wallemia_tropicalis
OTU_2176	6.91467e-05	k__Fungi	p__Basidiomycota	c__Tremellomycetes	o__Tremellales	f__Rhynchogastremataceae	g__Papiliotrema	s__Papiliotrema_aurea
OTU_2178	0.000138293	k__Fungi	p__Basidiomycota	c__Tremellomycetes	o__Tremellales	f__Rhynchogastremataceae	g__Papiliotrema	s__Papiliotrema_flavescens
OTU_218	3.45734e-05	k__Fungi	p__Basidiomycota	c__Agaricomycetes	o__Agaricales	f__Psathyrellaceae	g__Coprinellus	s__Coprinellus_curtus
OTU_2182	0.00020744	k__Fungi	p__Basidiomycota	c__Tremellomycetes	o__Tremellales	f__Bulleribasidiaceae	g__Hannaella	s__Hannaella_zeae
OTU_2183	3.45734e-05	k__Fungi	p__Basidiomycota	c__Tremellomycetes	o__Tremellales	f__Bulleribasidiaceae	g__Hannaella	s__Hannaella_sinensis
OTU_2192	6.91467e-05	k__Fungi	p__Basidiomycota	c__Tremellomycetes	o__Tremellales	f__Bulleribasidiaceae	g__Hannaella	s__Hannaella_luteola
OTU_2194	0.000864334	k__Fungi	p__Basidiomycota	c__Tremellomycetes	o__Holtermanniales	f__Holtermanniales_fam_Incertae_sedis	g__Holtermanniella	s__Holtermanniella_festucosa
OTU_221	0.00020744	k__Fungi	p__Ascomycota	c__unidentified	o__unidentified	f__unidentified	g__unidentified	s__unidentified
OTU_2218	3.45734e-05	k__Fungi	p__Rozellomycota	c__unidentified	o__unidentified	f__unidentified	g__unidentified	s__unidentified
OTU_222	0.0005186	k__Fungi	p__Basidiomycota	c__Agaricomycetes	o__Agaricales	f__Bolbitiaceae	g__Conocybe	s__Conocybe_deliquescens
OTU_2225	6.91467e-05	k__Fungi	p__Glomeromycota	c__Glomeromycetes	o__Glomerales	f__Glomeraceae	g__Glomus	s__Glomus_sp
OTU_2228	3.45734e-05	k__Fungi	p__unidentified	c__unidentified	o__unidentified	f__unidentified	g__unidentified	s__unidentified
OTU_2238	3.45734e-05	k__Fungi	p__Ascomycota	c__Sordariomycetes	o__Sordariales	f__unidentified	g__unidentified	s__unidentified
OTU_2244	3.45734e-05	k__Fungi	p__Basidiomycota	c__Agaricomycetes	o__Hymenochaetales	f__Schizoporaceae	g__Xylodon	s__Xylodon_filicinus
OTU_2247	3.45734e-05	k__Fungi	p__Basidiomycota	c__Agaricomycetes	o__Sebacinales	f__unidentified	g__unidentified	s__unidentified
OTU_2248	0.00010372	k__Fungi	p__Basidiomycota	c__Agaricomycetes	o__Sebacinales	f__unidentified	g__unidentified	s__unidentified
OTU_23	0.0124464	k__Fungi	p__Ascomycota	c__Dothideomycetes	o__Capnodiales	f__Cladosporiaceae	g__Cladosporium	s__Cladosporium_cladosporioides
OTU_230	6.91467e-05	k__Fungi	p__Basidiomycota	c__Agaricomycetes	o__Agaricales	f__Bolbitiaceae	g__Conocybe	s__Conocybe_apala
OTU_232	6.91467e-05	k__Fungi	p__Chytridiomycota	c__Spizellomycetes	o__Spizellomycetales	f__Spizellomycetaceae	g__Spizellomyces	s__Spizellomyces_sp
OTU_242	6.91467e-05	k__Fungi	p__Basidiomycota	c__Agaricomycetes	o__Agaricales	f__unidentified	g__unidentified	s__unidentified
OTU_243	6.91467e-05	k__Fungi	p__Basidiomycota	c__Agaricomycetes	o__Hymenochaetales	f__Hymenochaetaceae	g__Phellinus	s__Phellinus_sp
OTU_244	0.000484027	k__Fungi	p__Basidiomycota	c__Agaricomycetes	o__Agaricales	f__Psathyrellaceae	g__Coprinopsis	s__Coprinopsis_igarashii
OTU_248	0.00010372	k__Fungi	p__Basidiomycota	c__Agaricomycetes	o__Agaricales	f__unidentified	g__unidentified	s__unidentified
OTU_249	0.000172867	k__Fungi	p__Ascomycota	c__Eurotiomycetes	o__Onygenales	f__Arthrodermataceae	g__Trichophyton	s__Trichophyton_ajelloi
OTU_255	0.000345734	k__Fungi	p__unidentified	c__unidentified	o__unidentified	f__unidentified	g__unidentified	s__unidentified
OTU_257	6.91467e-05	k__Fungi	p__Basidiomycota	c__Agaricomycetes	o__Agaricales	f__Psathyrellaceae	g__Coprinellus	s__Coprinellus_velatopruinatus
OTU_266	0.00432167	k__Fungi	p__Basidiomycota	c__Agaricomycetes	o__Agaricales	f__Entolomataceae	g__Clitopilus	s__Clitopilus_sp
OTU_267	0.000726041	k__Fungi	p__Ascomycota	c__Leotiomycetes	o__Helotiales	f__unidentified	g__unidentified	s__unidentified
OTU_270	3.45734e-05	k__Fungi	p__Basidiomycota	c__Agaricomycetes	o__Agaricales	f__Entolomataceae	g__Clitopilus	s__Clitopilus_sp
OTU_274	6.91467e-05	k__Fungi	p__Ascomycota	c__Lecanoromycetes	o__Lecanorales	f__Stereocaulaceae	g__Stereocaulon	s__Stereocaulon_alpinum
OTU_275	6.91467e-05	k__Fungi	p__Basidiomycota	c__Agaricomycetes	o__Agaricales	f__Entolomataceae	g__Entoloma	s__Entoloma_undatum
OTU_280	0.00010372	k__Fungi	p__Basidiomycota	c__Agaricomycetes	o__Agaricales	f__Pleurotaceae	g__Pleurotus	s__Pleurotus_ostreatus
OTU_281	3.45734e-05	k__Fungi	p__Basidiomycota	c__Agaricomycetes	o__Agaricales	f__Entolomataceae	g__Clitopilus	s__Clitopilus_sp
OTU_283	6.91467e-05	k__Fungi	p__Basidiomycota	c__Agaricomycetes	o__Phallales	f__Phallaceae	g__Phallus	s__Phallus_mengsongensis
OTU_286	6.91467e-05	k__Fungi	p__Basidiomycota	c__Agaricomycetes	o__Agaricales	f__Tricholomataceae	g__Lepista	s__Lepista_sordida
OTU_294	6.91467e-05	k__Fungi	p__Ascomycota	c__Orbiliomycetes	o__Orbiliales	f__Orbiliales_fam_Incertae_sedis	g__Vermispora	s__Vermispora_fusarina
OTU_3	0.000484027	k__Fungi	p__Mortierellomycota	c__Mortierellomycetes	o__Mortierellales	f__Mortierellaceae	g__Mortierella	s__Mortierella_zonata
OTU_305	0.000484027	k__Fungi	p__Ascomycota	c__Eurotiomycetes	o__Onygenales	f__Onygenales_fam_Incertae_sedis	g__Lacazia	s__Lacazia_loboi
OTU_309	0.000172867	k__Fungi	p__Ascomycota	c__Pezizomycetes	o__Pezizales	f__Pyronemataceae	g__unidentified	s__unidentified
OTU_334	0.00031116	k__Fungi	p__Ascomycota	c__Eurotiomycetes	o__Onygenales	f__Onygenales_fam_Incertae_sedis	g__Chrysosporium	s__Chrysosporium_carmichaelii
OTU_338	0.00010372	k__Fungi	p__Basidiomycota	c__Agaricomycetes	o__Phallales	f__Phallaceae	g__Mutinus	s__Mutinus_caninus
OTU_340	6.91467e-05	k__Fungi	p__Ascomycota	c__Pezizomycetes	o__Pezizales	f__Pyronemataceae	g__unidentified	s__unidentified
OTU_341	3.45734e-05	k__Fungi	p__Chytridiomycota	c__unidentified	o__unidentified	f__unidentified	g__unidentified	s__unidentified
OTU_345	0.000276587	k__Fungi	p__unidentified	c__unidentified	o__unidentified	f__unidentified	g__unidentified	s__unidentified
OTU_354	0.000380307	k__Fungi	p__Ascomycota	c__Dothideomycetes	o__Pleosporales	f__unidentified	g__unidentified	s__unidentified
OTU_355	0.000172867	k__Fungi	p__Ascomycota	c__Dothideomycetes	o__Minutisphaerales	f__Minutisphaeraceae	g__Minutisphaera	s__Minutisphaera_fimbriatispora
OTU_361	3.45734e-05	k__Fungi	p__Ascomycota	c__Sordariomycetes	o__Hypocreales	f__Hypocreales_fam_Incertae_sedis	g__Ustilaginoidea	s__Ustilaginoidea_virens
OTU_370	3.45734e-05	k__Fungi	p__Ascomycota	c__Eurotiomycetes	o__Chaetothyriales	f__unidentified	g__unidentified	s__unidentified
OTU_371	6.91467e-05	k__Fungi	p__Ascomycota	c__Dothideomycetes	o__Pleosporales	f__unidentified	g__unidentified	s__unidentified
OTU_372	3.45734e-05	k__Fungi	p__Chytridiomycota	c__unidentified	o__unidentified	f__unidentified	g__unidentified	s__unidentified
OTU_391	6.91467e-05	k__Fungi	p__Ascomycota	c__Pezizomycetes	o__Pezizales	f__Pyronemataceae	g__Kotlabaea	s__Kotlabaea_sp
OTU_396	0.000138293	k__Fungi	p__Ascomycota	c__Eurotiomycetes	o__Chaetothyriales	f__unidentified	g__unidentified	s__unidentified
OTU_398	0.000172867	k__Fungi	p__Basidiomycota	c__Agaricomycetes	o__Agaricales	f__Marasmiaceae	g__Marasmius	s__Marasmius_sp
OTU_4	0.00020744	k__Fungi	p__Ascomycota	c__Saccharomycetes	o__Saccharomycetales	f__Debaryomycetaceae	g__Meyerozyma	s__Meyerozyma_caribbica
OTU_405	3.45734e-05	k__Fungi	p__Ascomycota	c__Sordariomycetes	o__Hypocreales	f__Hypocreaceae	g__Trichoderma	s__Trichoderma_sp
OTU_411	0.00010372	k__Fungi	p__Ascomycota	c__Sordariomycetes	o__Ophiostomatales	f__Ophiostomataceae	g__Sporothrix	s__Sporothrix_inusitatiramosa
OTU_417	0.000484027	k__Fungi	p__Ascomycota	c__Sordariomycetes	o__unidentified	f__unidentified	g__unidentified	s__unidentified
OTU_419	0.000138293	k__Fungi	p__unidentified	c__unidentified	o__unidentified	f__unidentified	g__unidentified	s__unidentified
OTU_433	3.45734e-05	k__Fungi	p__Ascomycota	c__Sordariomycetes	o__Coniochaetales	f__Coniochaetaceae	g__Lecythophora	s__Lecythophora_sp
OTU_436	0.000242014	k__Fungi	p__Basidiomycota	c__Agaricomycetes	o__Trechisporales	f__unidentified	g__unidentified	s__unidentified
OTU_444	0.00020744	k__Fungi	p__Basidiomycota	c__Agaricomycetes	o__Cantharellales	f__Cantharellales_fam_Incertae_sedis	g__Minimedusa	s__Minimedusa_polyspora
OTU_447	0.000172867	k__Fungi	p__Ascomycota	c__Sordariomycetes	o__Hypocreales	f__Hypocreaceae	g__Trichoderma	s__Trichoderma_longifialidicum
OTU_448	0.00010372	k__Fungi	p__Ascomycota	c__Sordariomycetes	o__Coniochaetales	f__Coniochaetaceae	g__Lecythophora	s__Lecythophora_sp
OTU_452	3.45734e-05	k__Fungi	p__unidentified	c__unidentified	o__unidentified	f__unidentified	g__unidentified	s__unidentified
OTU_453	3.45734e-05	k__Fungi	p__Ascomycota	c__Sordariomycetes	o__Hypocreales	f__Hypocreaceae	g__Trichoderma	s__Trichoderma_stromaticum
OTU_457	0.00010372	k__Fungi	p__Basidiomycota	c__Agaricomycetes	o__Corticiales	f__Corticiaceae	g__Limonomyces	s__Limonomyces_sp
OTU_461	0.00031116	k__Fungi	p__Ascomycota	c__Sordariomycetes	o__Hypocreales	f__Hypocreaceae	g__Trichoderma	s__Trichoderma_lixii
OTU_464	0.000345734	k__Fungi	p__Basidiomycota	c__Agaricomycetes	o__unidentified	f__unidentified	g__unidentified	s__unidentified
OTU_470	0.000242014	k__Fungi	p__Ascomycota	c__Sordariomycetes	o__Coniochaetales	f__Coniochaetaceae	g__Coniochaeta	s__Coniochaeta_verticillata
OTU_477	6.91467e-05	k__Fungi	p__Ascomycota	c__Sordariomycetes	o__Hypocreales	f__Hypocreaceae	g__Trichoderma	s__Trichoderma_turrialbense
OTU_481	0.000242014	k__Fungi	p__Ascomycota	c__Sordariomycetes	o__Branch06	f__unidentified	g__unidentified	s__unidentified
OTU_488	0.00010372	k__Fungi	p__unidentified	c__unidentified	o__unidentified	f__unidentified	g__unidentified	s__unidentified
OTU_492	0.0005186	k__Fungi	p__Ascomycota	c__Eurotiomycetes	o__Chaetothyriales	f__Herpotrichiellaceae	g__unidentified	s__unidentified
OTU_5	0.0219195	k__Fungi	p__Ascomycota	c__Dothideomycetes	o__Pleosporales	f__unidentified	g__unidentified	s__unidentified
OTU_50	0.000691467	k__Fungi	p__Chytridiomycota	c__Spizellomycetes	o__Spizellomycetales	f__unidentified	g__unidentified	s__unidentified
OTU_504	0.000138293	k__Fungi	p__Chytridiomycota	c__Spizellomycetes	o__Spizellomycetales	f__Spizellomycetaceae	g__Spizellomyces	s__Spizellomyces_pseudodichotomus
OTU_505	0.00010372	k__Fungi	p__Ascomycota	c__Eurotiomycetes	o__Chaetothyriales	f__Trichomeriaceae	g__unidentified	s__unidentified
OTU_506	0.000138293	k__Fungi	p__Ascomycota	c__Pezizomycotina_cls_Incertae_sedis	o__Pezizomycotina_ord_Incertae_sedis	f__Pezizomycotina_fam_Incertae_sedis	g__Arcuadendron	s__Arcuadendron_triangulare
OTU_512	3.45734e-05	k__Fungi	p__Ascomycota	c__Sordariomycetes	o__Hypocreales	f__Hypocreaceae	g__Trichoderma	s__Trichoderma_spirale
OTU_514	0.00020744	k__Fungi	p__Ascomycota	c__Sordariomycetes	o__Coniochaetales	f__unidentified	g__unidentified	s__unidentified
OTU_520	0.000276587	k__Fungi	p__Ascomycota	c__Eurotiomycetes	o__Chaetothyriales	f__unidentified	g__unidentified	s__unidentified
OTU_524	6.91467e-05	k__Fungi	p__unidentified	c__unidentified	o__unidentified	f__unidentified	g__unidentified	s__unidentified
OTU_526	0.000622321	k__Fungi	p__Ascomycota	c__Orbiliomycetes	o__Orbiliales	f__Orbiliaceae	g__unidentified	s__unidentified
OTU_533	0.00107177	k__Fungi	p__Ascomycota	c__Orbiliomycetes	o__Orbiliales	f__Orbiliaceae	g__unidentified	s__unidentified
OTU_540	3.45734e-05	k__Fungi	p__Ascomycota	c__Dothideomycetes	o__Pleosporales	f__Massarinaceae	g__Stagonospora	s__Stagonospora_sp
OTU_541	6.91467e-05	k__Fungi	p__Basidiomycota	c__Agaricomycetes	o__Corticiales	f__Corticiaceae	g__Laetisaria	s__Laetisaria_arvalis
OTU_542	6.91467e-05	k__Fungi	p__Basidiomycota	c__Agaricomycetes	o__Polyporales	f__unidentified	g__unidentified	s__unidentified
OTU_550	6.91467e-05	k__Fungi	p__Ascomycota	c__Eurotiomycetes	o__Chaetothyriales	f__Herpotrichiellaceae	g__Exophiala	s__Exophiala_sp
OTU_555	3.45734e-05	k__Fungi	p__Ascomycota	c__Sordariomycetes	o__Sordariales	f__Chaetomiaceae	g__Humicola	s__Humicola_sp
OTU_556	0.000276587	k__Fungi	p__Basidiomycota	c__Agaricomycetes	o__Hymenochaetales	f__Schizoporaceae	g__Xylodon	s__Xylodon_sp
OTU_565	6.91467e-05	k__Fungi	p__Basidiomycota	c__Agaricomycetes	o__Trechisporales	f__Trechisporales_fam_Incertae_sedis	g__Sistotremastrum	s__Sistotremastrum_guttuliferum
OTU_572	6.91467e-05	k__Fungi	p__unidentified	c__unidentified	o__unidentified	f__unidentified	g__unidentified	s__unidentified
OTU_573	3.45734e-05	k__Fungi	p__Basidiomycota	c__Agaricomycetes	o__Polyporales	f__unidentified	g__unidentified	s__unidentified
OTU_579	0.000553174	k__Fungi	p__Ascomycota	c__Eurotiomycetes	o__Chaetothyriales	f__Trichomeriaceae	g__Knufia	s__Knufia_aspidiotus
OTU_581	0.000276587	k__Fungi	p__Ascomycota	c__Dothideomycetes	o__Pleosporales	f__Phaeosphaeriaceae	g__Neosetophoma	s__Neosetophoma_samararum
OTU_584	0.000242014	k__Fungi	p__Ascomycota	c__Eurotiomycetes	o__Chaetothyriales	f__Cyphellophoraceae	g__Cyphellophora	s__Cyphellophora_laciniata
OTU_586	0.000449454	k__Fungi	p__Basidiomycota	c__Agaricomycetes	o__Russulales	f__Peniophoraceae	g__unidentified	s__unidentified
OTU_589	3.45734e-05	k__Fungi	p__Basidiomycota	c__Agaricomycetes	o__Polyporales	f__Polyporaceae	g__Trametes	s__Trametes_trogii
OTU_596	3.45734e-05	k__Fungi	p__Ascomycota	c__Dothideomycetes	o__Pleosporales	f__Phaeosphaeriaceae	g__Ophiobolopsis	s__Ophiobolopsis_italica
OTU_6	0.0756811	k__Fungi	p__Ascomycota	c__Dothideomycetes	o__Pleosporales	f__unidentified	g__unidentified	s__unidentified
OTU_602	0.000691467	k__Fungi	p__Ascomycota	c__Pezizomycetes	o__Pezizales	f__Pyronemataceae	g__unidentified	s__unidentified
OTU_605	6.91467e-05	k__Fungi	p__Ascomycota	c__Eurotiomycetes	o__Chaetothyriales	f__Herpotrichiellaceae	g__Exophiala	s__Exophiala_salmonis
OTU_609	0.00010372	k__Fungi	p__Ascomycota	c__Dothideomycetes	o__Pleosporales	f__unidentified	g__unidentified	s__unidentified
OTU_626	0.000726041	k__Fungi	p__Ascomycota	c__Eurotiomycetes	o__Chaetothyriales	f__Herpotrichiellaceae	g__Exophiala	s__Exophiala_equina
OTU_632	3.45734e-05	k__Fungi	p__Ascomycota	c__Dothideomycetes	o__Pleosporales	f__Phaeosphaeriaceae	g__Neosetophoma	s__Neosetophoma_rosigena
OTU_636	3.45734e-05	k__Fungi	p__Ascomycota	c__Sordariomycetes	o__Microascales	f__Microascaceae	g__Microascus	s__Microascus_brevicaulis
OTU_643	6.91467e-05	k__Fungi	p__Basidiomycota	c__Agaricomycetes	o__Polyporales	f__Phanerochaetaceae	g__Bjerkandera	s__Bjerkandera_adusta
OTU_644	0.00010372	k__Fungi	p__Ascomycota	c__Dothideomycetes	o__Pleosporales	f__Phaeosphaeriaceae	g__Septoriella	s__Septoriella_phragmitis
OTU_648	0.00141751	k__Fungi	p__Ascomycota	c__Sordariomycetes	o__Sordariales	f__Sordariaceae	g__Gelasinospora	s__Gelasinospora_saitoi
OTU_656	6.91467e-05	k__Fungi	p__Basidiomycota	c__Agaricomycetes	o__Polyporales	f__Hyphodermataceae	g__Hyphoderma	s__Hyphoderma_variolosum
OTU_662	0.000484027	k__Fungi	p__Ascomycota	c__Dothideomycetes	o__Pleosporales	f__Pleosporaceae	g__Curvularia	s__Curvularia_lunata
OTU_664	3.45734e-05	k__Fungi	p__Ascomycota	c__Leotiomycetes	o__Helotiales	f__unidentified	g__unidentified	s__unidentified
OTU_666	3.45734e-05	k__Fungi	p__Ascomycota	c__Sordariomycetes	o__Coniochaetales	f__Coniochaetaceae	g__Lecythophora	s__Lecythophora_sp
OTU_670	0.000933481	k__Fungi	p__Ascomycota	c__unidentified	o__unidentified	f__unidentified	g__unidentified	s__unidentified
OTU_677	0.00228184	k__Fungi	p__Ascomycota	c__Sordariomycetes	o__Hypocreales	f__Ophiocordycipitaceae	g__Purpureocillium	s__Purpureocillium_lilacinum
OTU_689	3.45734e-05	k__Fungi	p__unidentified	c__unidentified	o__unidentified	f__unidentified	g__unidentified	s__unidentified
OTU_697	6.91467e-05	k__Fungi	p__Ascomycota	c__Eurotiomycetes	o__Chaetothyriales	f__Herpotrichiellaceae	g__Capronia	s__Capronia_leucadendri
OTU_7	0.000276587	k__Fungi	p__Ascomycota	c__Saccharomycetes	o__Saccharomycetales	f__Debaryomycetaceae	g__Meyerozyma	s__Meyerozyma_caribbica
OTU_70	0.000172867	k__Fungi	p__Chytridiomycota	c__unidentified	o__unidentified	f__unidentified	g__unidentified	s__unidentified
OTU_707	0.000138293	k__Fungi	p__Basidiomycota	c__Agaricomycetes	o__Polyporales	f__Hyphodermataceae	g__Hyphoderma	s__Hyphoderma_sp
OTU_710	0.00020744	k__Fungi	p__Mortierellomycota	c__Mortierellomycetes	o__Mortierellales	f__Mortierellaceae	g__Mortierella	s__Mortierella_ambigua
OTU_714	0.000691467	k__Fungi	p__unidentified	c__unidentified	o__unidentified	f__unidentified	g__unidentified	s__unidentified
OTU_720	3.45734e-05	k__Fungi	p__Ascomycota	c__Eurotiomycetes	o__Chaetothyriales	f__unidentified	g__unidentified	s__unidentified
OTU_724	0.00293874	k__Fungi	p__Ascomycota	c__Eurotiomycetes	o__Eurotiales	f__Aspergillaceae	g__Aspergillus	s__Aspergillus_sp
OTU_725	0.00145208	k__Fungi	p__Ascomycota	c__Sordariomycetes	o__Hypocreales	f__Hypocreaceae	g__Trichoderma	s__Trichoderma_sp
OTU_744	0.000138293	k__Fungi	p__Basidiomycota	c__Agaricomycetes	o__Polyporales	f__Polyporaceae	g__unidentified	s__unidentified
OTU_745	0.00031116	k__Fungi	p__Basidiomycota	c__Agaricomycetes	o__Cantharellales	f__Ceratobasidiaceae	g__Ceratobasidium	s__Ceratobasidium_sp
OTU_747	6.91467e-05	k__Fungi	p__Ascomycota	c__Sordariomycetes	o__Hypocreales	f__Ophiocordycipitaceae	g__Purpureocillium	s__Purpureocillium_sp
OTU_748	0.000242014	k__Fungi	p__Ascomycota	c__Pezizomycetes	o__Pezizales	f__Pezizaceae	g__unidentified	s__unidentified
OTU_751	0.000242014	k__Fungi	p__Ascomycota	c__Sordariomycetes	o__Sordariales	f__Lasiosphaeriaceae	g__Cladorrhinum	s__Cladorrhinum_bulbillosum
OTU_752	0.000795187	k__Fungi	p__Ascomycota	c__Sordariomycetes	o__unidentified	f__unidentified	g__unidentified	s__unidentified
OTU_756	3.45734e-05	k__Fungi	p__Ascomycota	c__Eurotiomycetes	o__Verrucariales	f__Verrucariaceae	g__Hydropunctaria	s__Hydropunctaria_amphibia
OTU_757	0.00228184	k__Fungi	p__Chytridiomycota	c__Spizellomycetes	o__Spizellomycetales	f__unidentified	g__unidentified	s__unidentified
OTU_758	0.000691467	k__Fungi	p__Ascomycota	c__Eurotiomycetes	o__Eurotiales	f__Trichocomaceae	g__Talaromyces	s__Talaromyces_wortmannii
OTU_759	3.45734e-05	k__Fungi	p__Ascomycota	c__Sordariomycetes	o__Microascales	f__unidentified	g__unidentified	s__unidentified
OTU_760	0.0005186	k__Fungi	p__Ascomycota	c__Sordariomycetes	o__Glomerellales	f__Glomerellaceae	g__Colletotrichum	s__Colletotrichum_chlorophyti
OTU_761	3.45734e-05	k__Fungi	p__Ascomycota	c__Sordariomycetes	o__Phomatosporales	f__Phomatosporaceae	g__Phomatospora	s__Phomatospora_biseriata
OTU_766	0.00031116	k__Fungi	p__Ascomycota	c__Dothideomycetes	o__Pleosporales	f__Coniothyriaceae	g__Coniothyrium	s__Coniothyrium_sp
OTU_768	0.00331904	k__Fungi	p__unidentified	c__unidentified	o__unidentified	f__unidentified	g__unidentified	s__unidentified
OTU_769	3.45734e-05	k__Fungi	p__Ascomycota	c__Sordariomycetes	o__Microascales	f__Microascaceae	g__Acaulium	s__Acaulium_acremonium
OTU_77	6.91467e-05	k__Fungi	p__Basidiomycota	c__Agaricomycetes	o__Agaricales	f__Agaricaceae	g__Macrolepiota	s__Macrolepiota_sp
OTU_775	3.45734e-05	k__Fungi	p__Ascomycota	c__Dothideomycetes	o__Pleosporales	f__Phaeosphaeriaceae	g__Setophoma	s__Setophoma_endophytica
OTU_784	0.000795187	k__Fungi	p__Basidiomycota	c__unidentified	o__unidentified	f__unidentified	g__unidentified	s__unidentified
OTU_791	0.00010372	k__Fungi	p__Basidiomycota	c__Agaricostilbomycetes	o__Agaricostilbales	f__Kondoaceae	g__Kondoa	s__Kondoa_sorbi
OTU_795	6.91467e-05	k__Fungi	p__Ascomycota	c__Sordariomycetes	o__Sordariales	f__Sordariaceae	g__Diplogelasinospora	s__Diplogelasinospora_grovesii
OTU_8	0.000138293	k__Fungi	p__Mortierellomycota	c__Mortierellomycetes	o__Mortierellales	f__Mortierellaceae	g__Mortierella	s__Mortierella_zonata
OTU_801	0.00020744	k__Fungi	p__Ascomycota	c__Eurotiomycetes	o__Eurotiales	f__Aspergillaceae	g__Aspergillus	s__Aspergillus_flavus
OTU_812	3.45734e-05	k__Fungi	p__Ascomycota	c__Eurotiomycetes	o__Eurotiales	f__Trichocomaceae	g__Talaromyces	s__Talaromyces_rugulosus
OTU_815	6.91467e-05	k__Fungi	p__Ascomycota	c__Sordariomycetes	o__Sordariales	f__Chaetomiaceae	g__Chaetomium	s__Chaetomium_strumarium
OTU_827	0.00020744	k__Fungi	p__unidentified	c__unidentified	o__unidentified	f__unidentified	g__unidentified	s__unidentified
OTU_831	3.45734e-05	k__Fungi	p__Ascomycota	c__Sordariomycetes	o__Hypocreales	f__Cordycipitaceae	g__Lecanicillium	s__Lecanicillium_muscarium
OTU_832	0.00159037	k__Fungi	p__Ascomycota	c__Leotiomycetes	o__Helotiales	f__Sclerotiniaceae	g__Clarireedia	s__Clarireedia_bennettii
OTU_835	0.000172867	k__Fungi	p__unidentified	c__unidentified	o__unidentified	f__unidentified	g__unidentified	s__unidentified
OTU_841	3.45734e-05	k__Fungi	p__Ascomycota	c__Leotiomycetes	o__Helotiales	f__Helotiales_fam_Incertae_sedis	g__Gloeosporium	s__Gloeosporium_phormii
OTU_849	0.00159037	k__Fungi	p__Mortierellomycota	c__Mortierellomycetes	o__Mortierellales	f__Mortierellaceae	g__Mortierella	s__Mortierella_alpina
OTU_851	3.45734e-05	k__Fungi	p__Ascomycota	c__Sordariomycetes	o__Ophiostomatales	f__Ophiostomataceae	g__Sporothrix	s__Sporothrix_pallida
OTU_852	0.00010372	k__Fungi	p__Ascomycota	c__Leotiomycetes	o__Helotiales	f__unidentified	g__unidentified	s__unidentified
OTU_854	6.91467e-05	k__Fungi	p__Ascomycota	c__Saccharomycetes	o__Saccharomycetales	f__Metschnikowiaceae	g__Metschnikowia	s__Metschnikowia_sp
OTU_856	0.000138293	k__Fungi	p__Chytridiomycota	c__Spizellomycetes	o__Spizellomycetales	f__unidentified	g__unidentified	s__unidentified
OTU_861	0.000242014	k__Fungi	p__Ascomycota	c__Dothideomycetes	o__Pleosporales	f__Periconiaceae	g__Periconia	s__Periconia_byssoides
OTU_867	6.91467e-05	k__Fungi	p__Basidiomycota	c__Agaricomycetes	o__Cantharellales	f__Ceratobasidiaceae	g__Thanatephorus	s__Thanatephorus_ochraceus
OTU_875	0.000276587	k__Fungi	p__Ascomycota	c__unidentified	o__unidentified	f__unidentified	g__unidentified	s__unidentified
OTU_876	0.000380307	k__Fungi	p__unidentified	c__unidentified	o__unidentified	f__unidentified	g__unidentified	s__unidentified
OTU_878	0.00041488	k__Fungi	p__Ascomycota	c__Eurotiomycetes	o__Eurotiales	f__Aspergillaceae	g__Aspergillus	s__Aspergillus_sp
OTU_892	0.000484027	k__Fungi	p__Mortierellomycota	c__unidentified	o__unidentified	f__unidentified	g__unidentified	s__unidentified
OTU_898	0.00484027	k__Fungi	p__Ascomycota	c__Sordariomycetes	o__Sordariales	f__Lasiosphaeriaceae	g__Cladorrhinum	s__Cladorrhinum_bulbillosum
OTU_899	0.000276587	k__Fungi	p__Ascomycota	c__Eurotiomycetes	o__Eurotiales	f__Trichocomaceae	g__Talaromyces	s__Talaromyces_purpureogenus
OTU_9	0.000622321	k__Fungi	p__Ascomycota	c__Dothideomycetes	o__Capnodiales	f__Cladosporiaceae	g__Cladosporium	s__Cladosporium_cladosporioides
OTU_900	0.0498894	k__Fungi	p__Ascomycota	c__Sordariomycetes	o__Sordariales	f__Sordariales_fam_Incertae_sedis	g__Staphylotrichum	s__Staphylotrichum_coccosporum
OTU_905	0.00719126	k__Fungi	p__Ascomycota	c__Eurotiomycetes	o__Eurotiales	f__unidentified	g__unidentified	s__unidentified
OTU_906	0.000138293	k__Fungi	p__Ascomycota	c__Leotiomycetes	o__Erysiphales	f__Erysiphaceae	g__Podosphaera	s__Podosphaera_xanthii
OTU_91	0.0005186	k__Fungi	p__Chytridiomycota	c__Spizellomycetes	o__Spizellomycetales	f__Spizellomycetaceae	g__Triparticalcar	s__Triparticalcar_sp
OTU_919	0.0174595	k__Fungi	p__Ascomycota	c__Eurotiomycetes	o__Eurotiales	f__Aspergillaceae	g__Penicillium	s__Penicillium_sp
OTU_920	3.45734e-05	k__Fungi	p__Ascomycota	c__Leotiomycetes	o__Helotiales	f__unidentified	g__unidentified	s__unidentified
OTU_921	6.91467e-05	k__Fungi	p__Ascomycota	c__Sordariomycetes	o__Sordariales	f__Chaetomiaceae	g__Humicola	s__Humicola_grisea
OTU_922	0.00148665	k__Fungi	p__Ascomycota	c__Sordariomycetes	o__Sordariales	f__Sordariales_fam_Incertae_sedis	g__Staphylotrichum	s__Staphylotrichum_coccosporum
OTU_925	0.00041488	k__Fungi	p__Ascomycota	c__Eurotiomycetes	o__Eurotiales	f__Aspergillaceae	g__Penicillium	s__Penicillium_solitum
OTU_928	3.45734e-05	k__Fungi	p__Ascomycota	c__Sordariomycetes	o__Xylariales	f__Xylariaceae	g__unidentified	s__unidentified
OTU_929	0.000553174	k__Fungi	p__unidentified	c__unidentified	o__unidentified	f__unidentified	g__unidentified	s__unidentified
OTU_932	0.00366478	k__Fungi	p__Ascomycota	c__Eurotiomycetes	o__Eurotiales	f__Aspergillaceae	g__Penicillium	s__Penicillium_simplicissimum
OTU_936	6.91467e-05	k__Fungi	p__Ascomycota	c__Sordariomycetes	o__Microascales	f__Microascaceae	g__Cephalotrichum	s__Cephalotrichum_asperulum
OTU_938	0.00010372	k__Fungi	p__Ascomycota	c__Eurotiomycetes	o__Eurotiales	f__Aspergillaceae	g__Penicillium	s__Penicillium_sp
OTU_950	6.91467e-05	k__Fungi	p__Ascomycota	c__Sordariomycetes	o__Hypocreales	f__Hypocreales_fam_Incertae_sedis	g__Acremonium	s__Acremonium_polychromum
OTU_953	0.000622321	k__Fungi	p__Ascomycota	c__Sordariomycetes	o__Sordariales	f__Sordariales_fam_Incertae_sedis	g__Staphylotrichum	s__Staphylotrichum_coccosporum
OTU_963	0.000760614	k__Fungi	p__Basidiomycota	c__Agaricomycetes	o__Cantharellales	f__Ceratobasidiaceae	g__Ceratobasidium	s__Ceratobasidium_sp
OTU_984	0.000449454	k__Fungi	p__Ascomycota	c__Eurotiomycetes	o__Eurotiales	f__Aspergillaceae	g__Penicillium	s__Penicillium_bilaiae
OTU_985	0.000276587	k__Fungi	p__Ascomycota	c__unidentified	o__unidentified	f__unidentified	g__unidentified	s__unidentified
OTU_991	6.91467e-05	k__Fungi	p__Ascomycota	c__Sordariomycetes	o__Glomerellales	f__Glomerellaceae	g__Colletotrichum	s__Colletotrichum_coccodes
OTU_996	0.0117549	k__Fungi	p__Mortierellomycota	c__Mortierellomycetes	o__Mortierellales	f__Mortierellaceae	g__Mortierella	s__Mortierella_alpina
