# Supplementary material for: The Effect of Indigenous Cultivable Microorganism Inoculation on Soil Microecology During Restoration of Obstructed Soils
Source: Microorganisms. 2026 Mar 30;14(4):784. doi: 10.3390/microorganisms14040784 (PMC13118302; doi:10.3390/microorganisms14040784)
Supplement: Supplementary file 1 [file microorganisms-14-00784-s001.zip › Table S4.xlsx]

## Sheet: Sheet1
Treatments	Keystones	Zi	Pi	type	Kingdom	Phylun	Class	Order	Family	Genus
BCCS	OTU_1151	0.148936	0.665406	Connectors	Bacteria	Bacteroidetes	Sphingobacteriia	Sphingobacteriales	Chitinophagaceae	Flavisolibacter
BCCS	OTU_1172	0.72992	0.666122	Connectors	Bacteria	Actinobacteria	Thermoleophilia	Gaiellales	—	—
BCCS	OTU_1222	-0.608969	0.652778	Connectors	Bacteria	Proteobacteria	Betaproteobacteria	Burkholderiales	Oxalobacteraceae	Massilia
BCCS	OTU_1312	-0.0577651	0.665	Connectors	Bacteria	Firmicutes	Bacilli	Bacillales	Bacillaceae	Bacillus
BCCS	OTU_134	0.355638	0.636095	Connectors	Bacteria	Proteobacteria	Betaproteobacteria	Burkholderiales	Comamonadaceae	—
BCCS	OTU_2478	1.87145	0.624132	Connectors	Bacteria	Bacteroidetes	Cytophagia	Cytophagales	Cytophagaceae	Hymenobacter
BCCS	OTU_271	2.93043	0.345679	Module hubs	Bacteria	Proteobacteria	Betaproteobacteria	Burkholderiales	Oxalobacteraceae	—
BCCS	OTU_2997	1.1547	0.653846	Connectors	Bacteria	Verrucomicrobia	Verrucomicrobiae	Verrucomicrobiales	Verrucomicrobiaceae	—
BCCS	OTU_3154	-0.0577651	0.645	Connectors	Bacteria	Actinobacteria	Actinobacteria	Micromonosporales	Micromonosporaceae	Dactylosporangium
BCCS	OTU_3186	1.73365	0.636106	Connectors	Bacteria	Actinobacteria	Actinobacteria	—	—	—
BCCS	OTU_3375	1.45805	0.645125	Connectors	Bacteria	Actinobacteria	Actinobacteria	Frankiales	—	—
BCCS	OTU_3550	0.72992	0.64	Connectors	Bacteria	Acidobacteria	Solibacteres	Solibacterales	Solibacteraceae_Subgroup_3	Candidatus_Solibacter
BCCS	OTU_3553	0.0800359	0.657025	Connectors	Bacteria	Actinobacteria	Actinobacteria	Streptomycetales	Streptomycetaceae	Streptomyces
BCCS	OTU_3585	0.975742	0.638367	Connectors	Bacteria	Proteobacteria	Alphaproteobacteria	Rhodospirillales	Rhodospirillales_Incertae_Sedis	Reyranella
BCCS	OTU_3587	1.87145	0.625	Connectors	Bacteria	Acidobacteria	Acidobacteria	Acidobacteriales	Acidobacteriaceae_Subgroup_1	Granulicella
BCCS	OTU_3602	-0.57735	0.694215	Connectors	Bacteria	Actinobacteria	MB-A2-108	—	—	—
BCCS	OTU_3603	1.62272	0.628544	Connectors	Bacteria	Proteobacteria	Alphaproteobacteria	Rhodospirillales	DA111	—
BCCS	OTU_405	0.594238	0.666667	Connectors	Bacteria	Verrucomicrobia	OPB35_soil_group	—	—	—
BCCS	OTU_471	-1.16017	0.625	Connectors	Bacteria	Proteobacteria	Deltaproteobacteria	Myxococcales	Polyangiaceae	Sorangium
BCCS	OTU_488	0.493439	0.670918	Connectors	Bacteria	Actinobacteria	Thermoleophilia	Gaiellales	Gaiellaceae	Gaiella
BCCS	OTU_4933	0.0800359	0.673554	Connectors	Bacteria	Proteobacteria	Alphaproteobacteria	Caulobacterales	Caulobacteraceae	—
FCCS	OTU_1944	1.3672	0.64	Connectors	Fungi	Basidiomycota	Tremellomycetes	Tremellales	Tremellaceae	Cryptococcus
FCCS	OTU_661	1.76853	0.666667	Connectors	Fungi	Basidiomycota	Microbotryomycetes	Sporidiobolales	Sporidiobolaceae	Rhodotorula
BFUM	OTU_1549	1.00357	0.683128	Connectors	Bacteria	Bacteroidetes	Sphingobacteriia	Sphingobacteriales	Sphingobacteriaceae	Mucilaginibacter
BFUM	OTU_1864	-0.214306	0.664444	Connectors	Bacteria	Actinobacteria	Actinobacteria	Propionibacteriales	Nocardioidaceae	Nocardioides
BFUM	OTU_1870	0.618658	0.624764	Connectors	Bacteria	Acidobacteria	Subgroup_6	—	—	—
BFUM	OTU_1978	0.670718	0.658216	Connectors	Bacteria	Acidobacteria	Subgroup_6	—	—	—
BFUM	OTU_2510	-0.370487	0.694102	Connectors	Bacteria	Bacteroidetes	Cytophagia	Cytophagales	Cytophagaceae	Dyadobacter
BFUM	OTU_3114	-0.710674	0.6272	Connectors	Bacteria	Actinobacteria	Actinobacteria	Micromonosporales	Micromonosporaceae	Micromonospora
BFUM	OTU_3169	-0.39586	0.650391	Connectors	Bacteria	Actinobacteria	Actinobacteria	Corynebacteriales	Mycobacteriaceae	Mycobacterium
BFUM	OTU_3191	1.11134	0.641272	Connectors	Bacteria	Actinobacteria	Actinobacteria	Kineosporiales	Kineosporiaceae	Kineosporia
BFUM	OTU_3510	0.93102	0.663462	Connectors	Bacteria	Saccharibacteria	—	—	—	—
BFUM	OTU_3570	0.38517	0.625	Connectors	Bacteria	Proteobacteria	Alphaproteobacteria	Rhizobiales	Rhodobiaceae	—
BFUM	OTU_3601	0.618658	0.642722	Connectors	Bacteria	Actinobacteria	Actinobacteria	Frankiales	Frankiaceae	Jatrophihabitans
BFUM	OTU_386	-0.318427	0.670918	Connectors	Bacteria	Acidobacteria	Subgroup_6	—	—	—
BFUM	OTU_72	0.462477	0.627366	Connectors	Bacteria	Acidobacteria	Subgroup_6	—	—	—
BFUM	OTU_73	0.566598	0.628148	Connectors	Bacteria	Acidobacteria	Subgroup_6	—	—	—
BFUM	OTU_76	1.11134	0.656065	Connectors	Bacteria	Gemmatimonadetes	Longimicrobia	Longimicrobiales	Longimicrobiaceae	—
FFUM	OTU_1686	-0.503953	0.63	Connectors	Fungi	unidentified	—	—	—	—
FFUM	OTU_213	-0.486926	0.63	Connectors	Fungi	Basidiomycota	Agaricomycetes	—	—	—
FFUM	OTU_79	-0.738112	0.63	Connectors	Fungi	Ascomycota	Eurotiomycetes	Eurotiales	—	—
BFUM+MIC	OTU_10	1.05189	0.622352	Connectors	Bacteria	Gemmatimonadetes	Gemmatimonadetes	Gemmatimonadales	Gemmatimonadaceae	—
BFUM+MIC	OTU_196	2.72203	0.237426	Module hubs	Bacteria	Proteobacteria	Betaproteobacteria	SC-I-84	—	—
BFUM+MIC	OTU_2285	3.41051	0.248179	Module hubs	Bacteria	Gemmatimonadetes	Gemmatimonadetes	Gemmatimonadales	Gemmatimonadaceae	Gemmatimonas
BFUM+MIC	OTU_282	1.52149	0.623967	Connectors	Bacteria	Actinobacteria	Thermoleophilia	Gaiellales	—	—
BFUM+MIC	OTU_3146	5.28864	0.432133	Module hubs	Bacteria	Actinobacteria	Actinobacteria	Frankiales	—	—
BFUM+MIC	OTU_3610	2.51549	0.273219	Module hubs	Bacteria	Actinobacteria	Actinobacteria	Frankiales	Frankiaceae	Jatrophihabitans
BFUM+MIC	OTU_3668	2.86429	0.486111	Module hubs	Bacteria	Proteobacteria	Alphaproteobacteria	Sphingomonadales	—	—
BFUM+MIC	OTU_413	-1.09485	0.64	Connectors	Bacteria	Firmicutes	Bacilli	Bacillales	Paenibacillaceae	Paenibacillus
BFUM+MIC	OTU_94	0.518908	0.625	Connectors	Bacteria	Acidobacteria	Subgroup_6	—	—	—
FFUM+MIC	OTU_1024	1.29777	0.691358	Connectors	Fungi	Ascomycota	Sordariomycetes	Sordariales	Lasiosphaeriaceae	Podospora
FFUM+MIC	OTU_1031	0.496596	0.666667	Connectors	Fungi	Ascomycota	Leotiomycetes	Thelebolales	Pseudeurotiaceae	Pseudogymnoascus
FFUM+MIC	OTU_1186	1.29314	0.622449	Connectors	Fungi	Ascomycota	Sordariomycetes	Sordariales	Chaetomiaceae	—
FFUM+MIC	OTU_1398	-0.324443	0.625	Connectors	Fungi	Ascomycota	Sordariomycetes	Sordariales	Cephalothecaceae	Phialemonium
FFUM+MIC	OTU_1407	1.96728	0.671875	Connectors	Fungi	Basidiomycota	Tremellomycetes	Cystofilobasidiales	Mrakiaceae	Mrakia
FFUM+MIC	OTU_1944	1.29314	0.663265	Connectors	Fungi	Basidiomycota	Tremellomycetes	Tremellales	Tremellaceae	Cryptococcus
FFUM+MIC	OTU_1999	0.26588	0.64	Connectors	Fungi	unidentified	—	—	—	—
